# Supplementary material for: Unveiling the Potential of Ent-Kaurane Diterpenoids: Multifaceted Natural Products for Drug Discovery
Source: Pharmaceuticals (Basel). 2024 Apr 16;17(4):510. doi: 10.3390/ph17040510 (PMC11054903; doi:10.3390/ph17040510)
Supplement: Supplementary file 1 [file pharmaceuticals-17-00510-s001.zip]

Archive with 2 entries (2 files):
- pharmaceuticals-2941103 final Supplementary Information -S1 -S2 -S3.pdf
- pharmaceuticals-2941103 Supplementary Information S3.xlsx
