# Supplementary material for: Unveiling the Potential of Ent-Kaurane Diterpenoids: Multifaceted Natural Products for Drug Discovery
Source: Pharmaceuticals (Basel). 2024 Apr 16;17(4):510. doi: 10.3390/ph17040510 (PMC11054903; doi:10.3390/ph17040510)
Supplement: Supplementary file 1 [file pharmaceuticals-17-00510-s001.zip › pharmaceuticals-2941103 Supplementary Information S3.xlsx]

## Sheet: Sheet1
	Unveiling the Potential of Ent-kaurane Diterpenoids: Multifaceted Natural Products for Drug Discovery
	Shadrack Kibet 1,2, Njogu M. Kimani 1,3*, Syombua S. Mwanza 1,2, Cynthia Muhavi Mudalungu 2,4*, Cleydson B. R. Santos 5,6 and Chrysantus Mbi Tanga 2*
			1- University of Embu, Department of Physical Sciences, P.O Box 6-60100, Embu, Kenya.
			2- International Centre of Insects Physiology and Ecology, P.O Box 30772-00100, Nairobi, Kenya.
			3- Natural Product Chemistry and Computational Drug Discovery Laboratory, P.O. Box 6-60100, Embu, Kenya.
			4- School of Chemistry and Material Science, The Technical University of Kenya, P.O Box 52428-00200, Nairobi, Kenya.
			5- Graduate Program in Medicinal Chemistry and Molecular Modelling, Health Science Institute, Federal University of Pará, Belém 66075-110, PA, Brazil.
			6- Laboratory of Modelling and Computational Chemistry, Department of Biological and Health Sciences, Federal University of Amapá, Macapá 68902-280, AP, Brazil.
			Correspondence: 1. Cynthia M. Mudalungu; cmudalungu@icipe.org; Tel.: +254714971792
			2. Njogu M. Kimani; njogu.mark@embuni.ac.ke; Tel.: +254728132596
			3. Chrysantus M. Tanga; ctanga@icipe.org; Tel.: +254702729931
			Supporting information
			Supplementary Information S3: Bioactivities and Molecular descriptors of varios ent-kaurane diterpenoids
Structure	IUPAC/Systematic name	HL-60	SMMC-7721	A-549	MCF-7	SW-480	NO produc (BV-2 cells)	NO produc (RAW264.7)	HepG2	A2780	7860	A549	HBE	PC3-3M	DU145	LNCaP	RWPEI	MDA-MB231	NCI-H1299	SKOV3	LOVO	T24	K562	SH-SY5Y	A172	Saos-2	LPS activated BV-2 cells	CNE2	PC-9/ZD	HeLa	HCT116	NCI 1650	BGC 823	NCI-H460	SF-268	MDA-MB-231	NB4	PANC-1	SK-BR-3	SHSY5Y	B-carotene-linoleic acid assay	O2- assay	DPPH assay	AChE assay	BChE assay	Reference	Canonical SMILES	Formula	MW
1	11β-hydroxy-19,20-diacetoxy-ent-16-kaurene-15-one	NT	NT	NT	NT	NT	NT	NT	5.5 ± 0.2	18.8 ± 0.1	>20	>20	2.4 ± 0.1	NT	NT	NT	NT	NT	NT	NT	NT	NT	NT	NT	NT	NT	NT	NT	NT	NT	NT	NT	NT	NT	NT	NT	NT	NT	NT	NT	NT	NT	NT	NT	NT	3	CC(=O)OC[C@]1(C)CCC[C@@]2([C@@H]1CC[C@]13[C@H]2[C@@H](O)C[C@H](C1)[C@@H](C3=O)C)C	C22H34O4	362.5
2	11β,20-dihydroxy-19-acetoxy-ent-16-kauren-15-one	NT	NT	NT	NT	NT	NT	NT	6.0 ± 0.3	19.5 ± 2.5	>20	>20	15.0 ± 0.5	NT	NT	NT	NT	NT	NT	NT	NT	NT	NT	NT	NT	NT	NT	NT	NT	NT	NT	NT	NT	NT	NT	NT	NT	NT	NT	NT	NT	NT	NT	NT	NT	3	OC[C@@]12CCC[C@@]([C@H]1CC[C@]13[C@H]2[C@@H](O)C[C@H](C1)[C@@H](C3=O)C)(C)COC(=O)C	C22H34O5	378.5
3	11β,20-dihydroxy-ent-16-kauren-15-one	NT	NT	NT	NT	NT	NT	NT	4.2 ± 0.1	>20	>20	13.0 ± 1.8	>20	NT	NT	NT	NT	NT	NT	NT	NT	NT	NT	NT	NT	NT	NT	NT	NT	NT	NT	NT	NT	NT	NT	NT	NT	NT	NT	NT	NT	NT	NT	NT	NT	3	OC[C@@]12CCCC([C@H]1CC[C@]13[C@H]2[C@@H](O)C[C@H](C1)[C@@H](C3=O)C)(C)C	C20H32O3	320.47
4	16S-11β-hydroxy-19-acetoxy-ent-kauran-15-one	NT	NT	NT	NT	NT	NT	NT	>20	>20	>20	>20	20.0 ± 0.8	NT	NT	NT	NT	NT	NT	NT	NT	NT	NT	NT	NT	NT	NT	NT	NT	NT	NT	NT	NT	NT	NT	NT	NT	NT	NT	NT	NT	NT	NT	NT	NT	3	CC(=O)OC[C@@]12CCCC([C@H]1CC[C@]13[C@H]2[C@@H](O)C[C@H](C1)[C@@H](C3=O)C)(C)C	C22H34O4	362.5
5	16S-11β,20-dihydroxy-19-acetoxy-ent-kauran-15-one	NT	NT	NT	NT	NT	NT	NT	>20	>20	3.8 ± 0.5	9.8 ± 0.4c	>20c	NT	NT	NT	NT	NT	NT	NT	NT	NT	NT	NT	NT	NT	NT	NT	NT	NT	NT	NT	NT	NT	NT	NT	NT	NT	NT	NT	NT	NT	NT	NT	NT	3	CC(=O)OC[C@@]12CCC[C@@]([C@H]1CC[C@]13[C@H]2[C@@H](O)C[C@H](C1)[C@@H](C3=O)C)(C)COC(=O)C	C24H36O6	420.54
6	16R-11β,20-dihydroxy-19-acetoxy-ent-kauran-15-one	NT	NT	NT	NT	NT	NT	NT	>20	>20	>20	>20	>20	NT	NT	NT	NT	NT	NT	NT	NT	NT	NT	NT	NT	NT	NT	NT	NT	NT	NT	NT	NT	NT	NT	NT	NT	NT	NT	NT	NT	NT	NT	NT	NT	3	OC[C@]1(C)CCC[C@@]2([C@@H]1CC[C@]13[C@H]2[C@@H](O)C[C@H](C1)[C@@H](C3=O)C)COC(=O)C	C22H34O5	378.5
7	16S-11β-hydroxy-20-acetoxy-ent-kauran-15-one	NT	NT	NT	NT	NT	NT	NT	>20	>20	>20	>20	>20	NT	NT	NT	NT	NT	NT	NT	NT	NT	NT	NT	NT	NT	NT	NT	NT	NT	NT	NT	NT	NT	NT	NT	NT	NT	NT	NT	NT	NT	NT	NT	NT	3	O[C@H]1C[C@@H]2C[C@]3([C@@H]1[C@]1(C)CCCC([C@H]1CC3)(C)C)C(=O)[C@H]2C	C20H32O2	304.47
8	16R-11β-hydroxy-20-acetoxy-ent-kauran-15-one	NT	NT	NT	NT	NT	NT	NT	>20	>20	>20	>20	>20	NT	NT	NT	NT	NT	NT	NT	NT	NT	NT	NT	NT	NT	NT	NT	NT	NT	NT	NT	NT	NT	NT	NT	NT	NT	NT	NT	NT	NT	NT	NT	NT	3	CC(=O)OC[C@@]12CCC[C@@]([C@H]1CC[C@]13[C@H]2[C@@H](O)C[C@H](C1)C(=C)C3=O)(C)COC(=O)C	C24H34O6	418.52
9	16S-11β-hydroxy-19,20-diacetoxy-ent-kauran-15-one	NT	NT	NT	NT	NT	NT	NT	>20	>20	>20	>20	>20	NT	NT	NT	NT	NT	NT	NT	NT	NT	NT	NT	NT	NT	NT	NT	NT	NT	NT	NT	NT	NT	NT	NT	NT	NT	NT	NT	NT	NT	NT	NT	NT	3	OC[C@@]12CCC[C@@]([C@H]1CC[C@]13[C@H]2[C@@H](O)C[C@H](C1)C(=C)C3=O)(C)COC(=O)C	C22H32O5	376.49
10	16R-11β-hydroxy-19,20-diacetoxy-ent-kauran-15-one	NT	NT	NT	NT	NT	NT	NT	>20	>20	4.3 ± 0.2	>20	>20	NT	NT	NT	NT	NT	NT	NT	NT	NT	NT	NT	NT	NT	NT	NT	NT	NT	NT	NT	NT	NT	NT	NT	NT	NT	NT	NT	NT	NT	NT	NT	NT	3	OC[C@@]12CCCC([C@H]1CC[C@]13[C@H]2[C@@H](O)C[C@H](C1)C(=C)C3=O)(C)C	C20H30O3	318.45
11	16S-11β,20-dihydroxy-ent-kauran-15-one	NT	NT	NT	NT	NT	NT	NT	>20	>20	>20	>20	>20	NT	NT	NT	NT	NT	NT	NT	NT	NT	NT	NT	NT	NT	NT	NT	NT	NT	NT	NT	NT	NT	NT	NT	NT	NT	NT	NT	NT	NT	NT	NT	NT	3	CC(=O)OC[C@]1(C)CCC[C@@]2([C@@H]1CC[C@]13[C@H]2[C@@H](O)C[C@H](C1)C(=C)C3=O)C	C22H32O4	360.49
12	16S-11β,19-dihydroxy-20-diacetoxy-ent-kauran-15-one	NT	NT	NT	NT	NT	NT	NT	>20	>20	1.5 ± 0.1	>20	>20	NT	NT	NT	NT	NT	NT	NT	NT	NT	NT	NT	NT	NT	NT	NT	NT	NT	NT	NT	NT	NT	NT	NT	NT	NT	NT	NT	NT	NT	NT	NT	NT	3	CC(=O)OC[C@@]12CCCC([C@H]1CC[C@]13[C@H]2[C@@H](O)C[C@H](C1)C(=C)C3=O)(C)C	C22H32O4	360.49
13	16S-19-acetoxy-11α,20α-epoxy-ent-kauran-15-one	NT	NT	NT	NT	NT	NT	NT	>20	>20	>20	>20	>20	NT	NT	NT	NT	NT	NT	NT	NT	NT	NT	NT	NT	NT	NT	NT	NT	NT	NT	NT	NT	NT	NT	NT	NT	NT	NT	NT	NT	NT	NT	NT	NT	3	O[C@H]1C[C@@H]2C[C@]3([C@@H]1[C@]1(C)CCCC([C@H]1CC3)(C)C)C(=O)C2=C	C20H30O2	302.45
14	16S-15β,20-dihydroxy-11β,16-epoxy-ent-kauran	NT	NT	NT	NT	NT	NT	NT	>20	>20	>20	>20	>20	NT	NT	NT	NT	NT	NT	NT	NT	NT	NT	NT	NT	NT	NT	NT	NT	NT	NT	NT	NT	NT	NT	NT	NT	NT	NT	NT	NT	NT	NT	NT	NT	3	OC[C@@]12CCC[C@@]([C@H]1CC[C@]13[C@H]2[C@@H](O)C[C@H](C1)[C@H](C3=O)C)(C)COC(=O)C	C22H34O5	378.5
15	11β,15β-dihydroxy-ent-16-kaurene	NT	NT	NT	NT	NT	NT	NT	>20	>20	>20	>20	>20	NT	NT	NT	NT	NT	NT	NT	NT	NT	NT	NT	NT	NT	NT	NT	NT	NT	NT	NT	NT	NT	NT	NT	NT	NT	NT	NT	NT	NT	NT	NT	NT	3	CC(=O)OC[C@@]12CCCC([C@H]1CC[C@]13[C@H]2[C@@H](O)C[C@H](C1)[C@H](C3=O)C)(C)C	C22H34O4	362.5
16	11β,15β-dihydroxy-20-acetoxy-ent-16-kaurene	NT	NT	NT	NT	NT	NT	NT	>20	>20	>20	>20	>20	NT	NT	NT	NT	NT	NT	NT	NT	NT	NT	NT	NT	NT	NT	NT	NT	NT	NT	NT	NT	NT	NT	NT	NT	NT	NT	NT	NT	NT	NT	NT	NT	3	CC(=O)OC[C@@]12CCC[C@@]([C@H]1CC[C@]13[C@H]2[C@@H](O)C[C@H](C1)[C@H](C3=O)C)(C)COC(=O)C	C24H36O6	420.54
17	11β,15β-dihydroxy-19,20-diacetoxy-ent-16-kaurene	NT	NT	NT	NT	NT	NT	NT	>20	>20	>20	>20	>20	NT	NT	NT	NT	NT	NT	NT	NT	NT	NT	NT	NT	NT	NT	NT	NT	NT	NT	NT	NT	NT	NT	NT	NT	NT	NT	NT	NT	NT	NT	NT	NT	3	CC(=O)OC[C@]1(C)CCC[C@@]2([C@@H]1CC[C@]13[C@H]2[C@@H](O)C[C@H](C1)[C@H](C3=O)C)C	C22H34O4	362.5
18	6α,11β,15β-trihydroxy-ent-16-kaurene	NT	NT	NT	NT	NT	NT	NT	>20	>20	>20	>20	>20	NT	NT	NT	NT	NT	NT	NT	NT	NT	NT	NT	NT	NT	NT	NT	NT	NT	NT	NT	NT	NT	NT	NT	NT	NT	NT	NT	NT	NT	NT	NT	NT	3	O[C@H]1C[C@@H]2C[C@]3([C@@H]1[C@]1(C)CCCC([C@H]1CC3)(C)C)C(=O)[C@@H]2C	C20H32O2	304.47
19	15β-hydroxy-11α,20α-epoxy-ent-16-kaurene	NT	NT	NT	NT	NT	NT	NT	>20	>20	>20	>20	>20	NT	NT	NT	NT	NT	NT	NT	NT	NT	NT	NT	NT	NT	NT	NT	NT	NT	NT	NT	NT	NT	NT	NT	NT	NT	NT	NT	NT	NT	NT	NT	NT	3	CC[C@]12CCCC([C@H]2CC[C@]23[C@H]1[C@@H]1C[C@H](C2)C(O1)([C@H]3O)C)(C)C	C21H34O2	318.49
20	15β-hydroxy-19-acetoxy-11α,20α-epoxy-ent-16-kaurene	NT	NT	NT	NT	NT	NT	NT	>20	>20	>20	>20	>20	NT	NT	NT	NT	NT	NT	NT	NT	NT	NT	NT	NT	NT	NT	NT	NT	NT	NT	NT	NT	NT	NT	NT	NT	NT	NT	NT	NT	NT	NT	NT	NT	3	O[C@H]1C[C@@H]2C[C@]3([C@@H]1[C@]1(C)CCCC([C@H]1CC3)(C)C)[C@@H](C2=C)O	C20H32O2	304.47
21	11β-hydroxy-19-acetoxy-ent-16-kauren-15-one	NT	NT	NT	NT	NT	NT	NT	15.5 ± 1.5	2.4 ± 0.5	8.0 ± 0.3	19.0 ± 1.1	8.1 ± 0.1	NT	NT	NT	NT	NT	NT	NT	NT	NT	NT	NT	NT	NT	NT	NT	NT	NT	NT	NT	NT	NT	NT	NT	NT	NT	NT	NT	NT	NT	NT	NT	NT	3	CC(=O)OC[C@@]12CCCC([C@H]1CC[C@]13[C@H]2[C@@H](O)C[C@H](C1)C(=C)[C@H]3O)(C)C	C22H34O4	362.5
22	11β-hydroxy-20-acetoxy-ent-16-kauren-15-one	NT	NT	NT	NT	NT	NT	NT	8.0 ± 0.3	2.6 ± 0.1	8.8 ± 0.9	4.0 ± 0.1	9.6 ± 0.3	NT	NT	NT	NT	NT	NT	NT	NT	NT	NT	NT	NT	NT	NT	NT	NT	NT	NT	NT	NT	NT	NT	NT	NT	NT	NT	NT	NT	NT	NT	NT	NT	3	CC(=O)OC[C@@]12CCC[C@@]([C@H]1CC[C@]13[C@H]2[C@@H](O)C[C@H](C1)C(=C)[C@H]3O)(C)COC(=O)C	C24H36O6	420.54
23	11β-hydroxy-ent-16-kauren-15-one	NT	NT	NT	NT	NT	NT	NT	4.2 ± 0.1	0.9 ± 0.1	4.9 ± 0.4	3.8 ± 0.2	5.1 ± 0.8	NT	NT	NT	NT	NT	NT	NT	NT	NT	NT	NT	NT	NT	NT	NT	NT	NT	NT	NT	NT	NT	NT	NT	NT	NT	NT	NT	NT	NT	NT	NT	NT	3	O[C@H]1C[C@@H]2C[C@]3([C@@H]1[C@]1(C)CC[C@@H](C([C@H]1CC3)(C)C)O)C(=O)[C@@H]2C	C20H32O3	320.47
24	16S-11β-hydroxy-ent-kauran-15-one	NT	NT	NT	NT	NT	NT	NT	>20	>20	>20	>20	>20	NT	NT	NT	NT	NT	NT	NT	NT	NT	NT	NT	NT	NT	NT	NT	NT	NT	NT	NT	NT	NT	NT	NT	NT	NT	NT	NT	NT	NT	NT	NT	NT	3	CC(=O)OC[C@]1(C)CCC[C@@]23[C@@H]1CC[C@]14[C@H]3[C@H](OC2)C[C@H](C1)[C@@H](C4=O)C	C22H32O4	360.49
25	16R-11β-hydroxy-19-acetoxy-ent-kauran-15-one	NT	NT	NT	NT	NT	NT	NT	>20	>20	>20	>20	>20	NT	NT	NT	NT	NT	NT	NT	NT	NT	NT	NT	NT	NT	NT	NT	NT	NT	NT	NT	NT	NT	NT	NT	NT	NT	NT	NT	NT	NT	NT	NT	NT	3	CC(=O)OC[C@]12CCCC([C@H]2[C@H](C[C@]23[C@H]1[C@@H](O)C[C@H](C2)C(=C)[C@H]3O)O)(C)C	C22H34O5	378.5
26	16R-11β-hydroxy-ent-kauran-15-one	NT	NT	NT	NT	NT	NT	NT	>20	>20	>20	>20	>20	NT	NT	NT	NT	NT	NT	NT	NT	NT	NT	NT	NT	NT	NT	NT	NT	NT	NT	NT	NT	NT	NT	NT	NT	NT	NT	NT	NT	NT	NT	NT	NT	3	O[C@H]1C[C@]23C[C@H](C(=C)[C@H]2O)CC[C@H]3[C@]2([C@H]1C(C)(C)CCC2)C	C20H32O2	304.47
27	16R-3β,11β-dihydroxy-ent-kauran-15-one	NT	NT	NT	NT	NT	NT	NT	>20	>20	>20	>20	>20	NT	NT	NT	NT	NT	NT	NT	NT	NT	NT	NT	NT	NT	NT	NT	NT	NT	NT	NT	NT	NT	NT	NT	NT	NT	NT	NT	NT	NT	NT	NT	NT	3	C=C1[C@@H]2C[C@@H]3[C@@H]4[C@]([C@@H]1O)(C2)CC[C@H]1[C@@]4(CO3)CCCC1(C)C	C20H30O2	302.45
28	6α,15β-dihydroxy-ent-16-kaurene	NT	NT	NT	NT	NT	NT	NT	>20	>20	>20	>20	>20	NT	NT	NT	NT	NT	NT	NT	NT	NT	NT	NT	NT	NT	NT	NT	NT	NT	NT	NT	NT	NT	NT	NT	NT	NT	NT	NT	NT	NT	NT	NT	NT	3	CC(=O)OC[C@]1(C)CCC[C@@]23[C@@H]1CC[C@]14[C@H]3[C@H](OC2)C[C@H](C1)C(=C)[C@H]4O	C22H32O4	360.49
29	1α,15β-dihydroxy-ent-16-kaurene	NT	NT	NT	NT	NT	NT	NT	>20	>20	>20	>20	>20	NT	NT	NT	NT	NT	NT	NT	NT	NT	NT	NT	NT	NT	NT	NT	NT	NT	NT	NT	NT	NT	NT	NT	NT	NT	NT	NT	NT	NT	NT	NT	NT	3	C=C1[C@@H]2CC[C@@H]3[C@]([C@@H]1O)(C2)CC[C@H]1[C@@]3(C)[C@@H](O)CCC1(C)C	C20H32O2	304.47
30	14β,15β-dihydroxy-ent-16-kaurene	NT	NT	NT	NT	NT	NT	NT	>20	>20	>20	>20	>20	NT	NT	NT	NT	NT	NT	NT	NT	NT	NT	NT	NT	NT	NT	NT	NT	NT	NT	NT	NT	NT	NT	NT	NT	NT	NT	NT	NT	NT	NT	NT	NT	3	C=C1[C@@H]2CC[C@@H]3[C@]([C@@H]1O)([C@@H]2O)CC[C@H]1[C@@]3(C)CCCC1(C)C	C20H32O2	304.47
31	13,18-dihydroxy-ent-9(11),16-kauradien-15-one	3.7±0.2	NT	NT	NT	NT	NT	NT	NT	NT	NT	NT	NT	5.5±0.1	6.3±0.5	11.6±1.0	11.7±1.3	12.3±1.1	10.7±0.8	8.6±0.4	9.0±0.6	10.4±1.0	10.2±0.1	4.4±0.1	4.4±0.3	7.8±0.2	NT	NT	NT	NT	NT	NT	NT	NT	NT	NT	NT	NT	NT	NT	NT	NT	NT	NT	NT	4	OC[C@@]1(C)CCC[C@@]2([C@@H]1CC[C@]13C2=CC[C@](C1)(C(=C)C3=O)O)C	C20H28O3	316.43
32	13-hydroxy-ent-9(11),16-kauradien-18-al-15-one	4.4±0.7	NT	NT	NT	NT	NT	NT	NT	NT	NT	NT	NT	11.4±1.0	11.6±0.7	9.5±0.4	12.7±0.5	21.6±0.7	12.2±0.7	7.4±0.7	9.3±0.9	5.9±0.7	6.3±0.7	4.2±0.5	4.4±0.5	7.3±0.6	NT	NT	NT	NT	NT	NT	NT	NT	NT	NT	NT	NT	NT	NT	NT	NT	NT	NT	NT	4	O=CC[C@@]1(C)CCC[C@@]2([C@@H]1CC[C@]13C2=CC[C@](C1)(C(=C)C3=O)O)C	C21H28O3	328.45
33	13,19-dihydroxy-ent-9(11),16-kauradien-15-one	6.7±0.5	NT	NT	NT	NT	NT	NT	NT	NT	NT	NT	NT	6.6±0.7	8.3±0.3	12.8±0.2	13.2±0.3	15.5±0.9	19.0±1.1	11.3±0.5	18.4±1.1	13.2±0.2	10.4±1.1	4.9±0.2	13.0±0.9	15.8±0.9	NT	NT	NT	NT	NT	NT	NT	NT	NT	NT	NT	NT	NT	NT	NT	NT	NT	NT	NT	4	OC[C@]1(C)CCC[C@@]2([C@@H]1CC[C@]13C2=CC[C@](C1)(C(=C)C3=O)O)C	C20H28O3	316.43
34	18-hydroxy-ent-9(11),16-kauradien-15-one	4.7±0.2	NT	NT	NT	NT	NT	NT	NT	NT	NT	NT	NT	21.5±1.2	31±2.2	16.3±1.0	39.3±2.0	32.0±1.8	14.5±0.5	22.3±1.9	11.2±0.9	17.7±1.4	13.8±0.5	9.8±0.4	20.3±1.0	14.0±1.2	NT	NT	NT	NT	NT	NT	NT	NT	NT	NT	NT	NT	NT	NT	NT	NT	NT	NT	NT	4	OC[C@@]1(C)CCC[C@@]2([C@@H]1CC[C@]13C2=CC[C@H](C1)C(=C)C3=O)C	C20H28O2	300.44
35	13-hydroxy-ent-9(11),16-kauradien-15-one	1.0±0.1	NT	NT	NT	NT	NT	NT	NT	NT	NT	NT	NT	3.2±0.2	5.5±0.3	3.2±0.2	6.2±0.1	4.2±0.5	2.4±0.1	1.8±0.2	1.8±0.1	1.7±0.2	1.9±0.1	1.2±0.1	3.8±0.3	1.3±0.1	NT	NT	NT	NT	NT	NT	NT	NT	NT	NT	NT	NT	NT	NT	NT	NT	NT	NT	NT	4	O=C1C(=C)[C@]2(C[C@]31CC[C@H]1[C@@](C3=CC2)(C)CCCC1(C)C)O	C20H28O2	300.44
36	13-hydroxyjungermannenone B	1.9±0.1	NT	NT	NT	NT	NT	NT	NT	NT	NT	NT	NT	2.2±0.1	3.2±0.2	2.8±0.1	6.3±0.1	3.4±0.3	2.6±0.1	2.9±0.1	2.3±0.1	2.3±0.1	2.2±0.1	1.6±0.1	2.7±0.1	2.4±0.1	NT	NT	NT	NT	NT	NT	NT	NT	NT	NT	NT	NT	NT	NT	NT	NT	NT	NT	NT	4	OC[C@@]1(C)CCC[C@@]2([C@@H]1CCC1=C2[C@@H]2C[C@](C1)(C(=C)C2=O)O)C	C20H28O3	316.43
37	13,18-dihydroxyjungermannenone B	NT	NT	NT	NT	NT	NT	NT	NT	NT	NT	NT	NT	8.2±0.3	9.4±1.0	NT	18.6±0.1	10.4±0.4	NT	NT	NT	NT	NT	NT	NT	NT	NT	NT	NT	NT	NT	NT	NT	NT	NT	NT	NT	NT	NT	NT	NT	NT	NT	NT	NT	4	OC[C@@]1(C)CCC[C@@]2([C@@H]1CCC1=C2[C@@H]2C[C@](C1)(C(=C)C2=O)O)C	C20H28O3	316.43
38	18-hydroxyjungermannenone B	23.6±2.4	NT	NT	NT	NT	NT	NT	NT	NT	NT	NT	NT	> 50	> 50	> 50	> 50	> 50	> 50	2.6±0.2	35.2±2.7	49.1±3.5	41.7±2.8	33.8±2.9	NA	35.5±2.0	NT	NT	NT	NT	NT	NT	NT	NT	NT	NT	NT	NT	NT	NT	NT	NT	NT	NT	NT	4	OC[C@@]1(C)CCC[C@@]2([C@@H]1CCC1=C2[C@@H]2C[C@H](C1)C(=C)C2=O)C	C20H28O2	300.44
39	16α,17-dihydro-13,18-dihydroxyjungermannenone B	> 50	NT	NT	NT	NT	NT	NT	NT	NT	NT	NT	NT	> 50	> 50	> 50	> 50	> 50	> 50	> 50	> 50	> 50	> 50	> 50	> 50	> 50	NT	NT	NT	NT	NT	NT	NT	NT	NT	NT	NT	NT	NT	NT	NT	NT	NT	NT	NT	4	OC[C@@]1(C)CCC[C@@]2([C@@H]1CCC1=C2[C@@H]2C[C@](C1)([C@@H](C2=O)C)O)C	C20H30O3	318.45
40	16α,17-dihydro-13- hydroxyjungermannenone B	> 50	NT	NT	NT	NT	NT	NT	NT	NT	NT	NT	NT	> 50	> 50	> 50	> 50	> 50	> 50	> 50	> 50	> 50	> 50	> 50	> 50	> 50	NT	NT	NT	NT	NT	NT	NT	NT	NT	NT	NT	NT	NT	NT	NT	NT	NT	NT	NT	4	O=C1[C@H]2C[C@]([C@@H]1C)(O)CC1=C2[C@]2(C)CCCC([C@H]2CC1)(C)C	C20H30O2	302.45
41	16α,17-dihydro-18-aldehy-13-hydroxyjungermannenone B	> 50	NT	NT	NT	NT	NT	NT	NT	NT	NT	NT	NT	> 50	> 50	> 50	> 50	> 50	> 50	> 50	> 50	> 50	> 50	> 50	> 50	> 50	NT	NT	NT	NT	NT	NT	NT	NT	NT	NT	NT	NT	NT	NT	NT	NT	NT	NT	NT	4	O=C[C@@]1(C)CCC[C@@]2([C@@H]1CCC1=C2[C@@H]2C[C@](C1)([C@@H](C2=O)C)O)C	C20H28O3	316.43
42	16α,17-dihydro-13,19-dihydroxyjungermannenone B	> 50	NT	NT	NT	NT	NT	NT	NT	NT	NT	NT	NT	> 50	> 50	> 50	> 50	> 50	> 50	> 50	> 50	> 50	> 50	> 50	> 50	> 50	NT	NT	NT	NT	NT	NT	NT	NT	NT	NT	NT	NT	NT	NT	NT	NT	NT	NT	NT	4	OC[C@]1(C)CCC[C@@]2([C@@H]1CCC1=C2[C@@H]2C[C@](C1)([C@@H](C2=O)C)O)C	C20H30O3	318.45
43	6α,15β-dihydroxy-ent-16-kauren-11-one	> 50	NT	NT	NT	NT	NT	NT	NT	NT	NT	NT	NT	> 50	> 50	> 50	> 50	> 50	> 50	> 50	> 50	> 50	> 50	> 50	> 50	> 50	NT	NT	NT	NT	NT	NT	NT	NT	NT	NT	NT	NT	NT	NT	NT	NT	NT	NT	NT	4	O=C1C[C@@H]2C[C@]3([C@@H]1[C@]1(C)CCCC([C@H]1[C@H](C3)O)(C)C)[C@H](C2=C)O	C20H30O3	318.45
44	6α,7α,15β-trihydroxy-ent-16-kauren-11-one	> 50	NT	NT	NT	NT	NT	NT	NT	NT	NT	NT	NT	> 50	> 50	> 50	> 50	> 50	> 50	> 50	> 50	> 50	> 50	> 50	> 50	> 50	NT	NT	NT	NT	NT	NT	NT	NT	NT	NT	NT	NT	NT	NT	NT	NT	NT	NT	NT	4	C=C1[C@@H]2CC(=O)[C@@H]3[C@]([C@H]1O)(C2)[C@H](O)[C@H](O)[C@H]1[C@@]3(C)CCCC1(C)C	C20H30O4	334.45
45	7α,15β-dihydroxy-ent-16-kauren-11-one	> 50	NT	NT	NT	NT	NT	NT	NT	NT	NT	NT	NT	> 50	> 50	> 50	> 50	> 50	> 50	> 50	> 50	> 50	> 50	> 50	> 50	> 50	NT	NT	NT	NT	NT	NT	NT	NT	NT	NT	NT	NT	NT	NT	NT	NT	NT	NT	NT	4	O=C1C[C@@H]2C[C@]3([C@@H]1[C@]1(C)CCCC([C@H]1C[C@H]3O)(C)C)[C@H](C2=C)O	C20H30O3	318.45
46	15β-hydroxy-ent-16-kauren-11-one	> 50	NT	NT	NT	NT	NT	NT	NT	NT	NT	NT	NT	> 50	> 50	> 50	> 50	> 50	> 50	> 50	> 50	> 50	> 50	> 50	> 50	> 50	NT	NT	NT	NT	NT	NT	NT	NT	NT	NT	NT	NT	NT	NT	NT	NT	NT	NT	NT	4	O=C1C[C@@H]2C[C@]3([C@@H]1[C@]1(C)CCCC([C@H]1CC3)(C)C)[C@H](C2=C)O	C20H30O2	302.45
47	16R-13-hydroxy-ent-9(11)-kauren-15-one	> 50	NT	NT	NT	NT	NT	NT	NT	NT	NT	NT	NT	> 50	> 50	> 50	> 50	> 50	> 50	> 50	> 50	> 50	> 50	> 50	> 50	> 50	NT	NT	NT	NT	NT	NT	NT	NT	NT	NT	NT	NT	NT	NT	NT	NT	NT	NT	NT	4	O=C1[C@H](C)[C@]2(C[C@]31CC[C@H]1[C@@](C3=CC2)(C)CCCC1(C)C)O	C20H30O2	302.45
48	16R-13,18-dihydroxy-ent-9(11)-kauren-15-one	> 50	NT	NT	NT	NT	NT	NT	NT	NT	NT	NT	NT	> 50	> 50	> 50	> 50	> 50	> 50	> 50	> 50	> 50	> 50	> 50	> 50	> 50	NT	NT	NT	NT	NT	NT	NT	NT	NT	NT	NT	NT	NT	NT	NT	NT	NT	NT	NT	4	OC[C@@]1(C)CCC[C@@]2([C@@H]1CC[C@]13C2=CC[C@](C1)([C@H](C3=O)C)O)C	C20H30O3	318.45
49	16R-13-hydroxy-ent-9(11)-kauren-18-al-15-one	> 50	NT	NT	NT	NT	NT	NT	NT	NT	NT	NT	NT	> 50	> 50	> 50	> 50	> 50	> 50	> 50	> 50	> 50	> 50	> 50	> 50	> 50	NT	NT	NT	NT	NT	NT	NT	NT	NT	NT	NT	NT	NT	NT	NT	NT	NT	NT	NT	4	O=C[C@@]1(C)CCC[C@@]2([C@@H]1CC[C@]13C2=CC[C@](C1)([C@H](C3=O)C)O)C	C20H28O3	316.43
50	16R-13,19-dihydroxy-ent-9(11)-kauren-15-one	> 50	NT	NT	NT	NT	NT	NT	NT	NT	NT	NT	NT	> 50	> 50	> 50	> 50	> 50	> 50	> 50	> 50	> 50	> 50	> 50	> 50	> 50	NT	NT	NT	NT	NT	NT	NT	NT	NT	NT	NT	NT	NT	NT	NT	NT	NT	NT	NT	4	OC[C@]1(C)CCC[C@@]2([C@@H]1CC[C@]13C2=CC[C@](C1)([C@H](C3=O)C)O)C	C20H30O3	318.45
51	16R-6α,13,18-trihydroxy-ent-9(11)-kauren-15-one	> 50	NT	NT	NT	NT	NT	NT	NT	NT	NT	NT	NT	> 50	> 50	> 50	> 50	> 50	> 50	> 50	> 50	> 50	> 50	> 50	> 50	> 50	NT	NT	NT	NT	NT	NT	NT	NT	NT	NT	NT	NT	NT	NT	NT	NT	NT	NT	NT	4	OC[C@@]1(C)CCC[C@@]2([C@@H]1[C@@H](O)C[C@]13C2=CC[C@](C1)([C@H](C3=O)C)O)C	C20H30O4	334.45
52	7α,14β-dihydroxy-11β-methoxy-3β-acetoxy-11,20-epoxy-entkaur-16-en-15-one	1.48 ± 0.32	2.93 ± 0.05	2.16 ± 0.16	2.22 ± 0.13	1.14 ± 0.08	NT	2.05 ± 0.21	NT	NT	NT	NT	NT	NT	NT	NT	NT	NT	NT	NT	NT	NT	NT	NT	NT	NT	NT	NT	NT	NT	NT	NT	NT	NT	NT	NT	NT	NT	NT	NT	NT	NT	NT	NT	NT	6	CO[C@@]12OC[C@]34[C@H]2[C@]2([C@@H]([C@@H](C1)C(=C)C2=O)O)[C@@H](C[C@@H]4C([C@H](CC3)OC(=O)C)(C)C)O	C23H32O7	420.5
53	Isowikstroemin I	> 40	> 40	> 40	> 40	> 40	NT	NT	NT	NT	NT	NT	NT	NT	NT	NT	NT	NT	NT	NT	NT	NT	NT	NT	NT	NT	NT	NT	NT	NT	NT	NT	NT	NT	NT	NT	NT	NT	NT	NT	NT	NT	NT	NT	NT	6	CC(=O)O[C@H]1CC[C@]23[C@@H](C1(C)C)C[C@H]([C@@]14[C@H]3[C@@](OC2)(O)C[C@H]([C@H]4O)C(=C)C1=O)O	C22H30O7	406.47
54	Isowikstroemin J	0.84 ± 0.02	2.21 ± 0.01	1.27 ± 0.03	1.25 ± 0.03	1.21 ± 0.08	NT	1.09 ± 0.06	NT	NT	NT	NT	NT	NT	NT	NT	NT	NT	NT	NT	NT	NT	NT	NT	NT	NT	NT	NT	NT	NT	NT	NT	NT	NT	NT	NT	NT	NT	NT	NT	NT	NT	NT	NT	NT	6	CO[C@@]12OC[C@]34[C@H]2[C@]2([C@@H]([C@@H](C1)C(=C)C2=O)O)[C@@H](C[C@@H]4[C@](CCC3)(C)COC(=O)C)O	C23H32O7	420.5
55	Isowikstroemin K	12.93 ± 0.84	9.88 ± 0.56	10.94 ± 0.12	8.78 ± 0.58	2.87 ± 0.09	NT	8.32 ± 0.19	NT	NT	NT	NT	NT	NT	NT	NT	NT	NT	NT	NT	NT	NT	NT	NT	NT	NT	NT	NT	NT	NT	NT	NT	NT	NT	NT	NT	NT	NT	NT	NT	NT	NT	NT	NT	NT	6	CC(=O)OC[C@]1(C)CCC[C@]23[C@@H]1C[C@@H](O)[C@@]14[C@H]3[C@@](OC2)(O)C[C@H]([C@H]4O)C(=C)C1=O	C22H30O7	406.47
56	isowikstroemin L	12.69 ± 0.72	15.81 ± 0.15	28.13 ± 3.26	13.50 ± 0.54	4.23 ± 0.04	NT	20.91 ± 2.98	NT	NT	NT	NT	NT	NT	NT	NT	NT	NT	NT	NT	NT	NT	NT	NT	NT	NT	NT	NT	NT	NT	NT	NT	NT	NT	NT	NT	NT	NT	NT	NT	NT	NT	NT	NT	NT	6	CC(=O)O[C@H]1CC[C@@]23[C@@H](C1(C)C)C[C@H]([C@@]14[C@H]3[C@@](OC2)(O)[C@H](O)[C@H]([C@H]4O)C(=C)C1=O)O	C22H30O8	422.47
57	Isowikstroemin M	> 40	> 40	> 40	> 40	> 40	NT	NT	NT	NT	NT	NT	NT	NT	NT	NT	NT	NT	NT	NT	NT	NT	NT	NT	NT	NT	NT	NT	NT	NT	NT	NT	NT	NT	NT	NT	NT	NT	NT	NT	NT	NT	NT	NT	NT	6	CC(=O)O[C@H]1CC[C@@]23[C@@H](C1(C)C)C[C@H]([C@@]14[C@H]3[C@@](OC2)(O)[C@H](O)[C@H]([C@H]4O)C(=C)C1=O)O	C22H30O8	422.47
58	Macrocalyxin B	1.13 ± 0.30	3.23 ± 0.10	4.09 ± 0.34	2.51 ± 0.05	1.72 ± 0.08	NT	1.85 ± 0.2	NT	NT	NT	NT	NT	NT	NT	NT	NT	NT	NT	NT	NT	NT	NT	NT	NT	NT	NT	NT	NT	NT	NT	NT	NT	NT	NT	NT	NT	NT	NT	NT	NT	NT	NT	NT	NT	6	CO[C@@]12OC[C@]34[C@H]2[C@]2([C@@H]([C@@H](C1)C(=C)C2=O)O)[C@H](O)C[C@@H]4[C@@](CCC3)(C)C=O	C21H28O6	376.44
59	Pseudoirroratin A	NT	NT	NT	NT	NT	NT	NT	NT	NT	NT	NT	NT	NT	NT	NT	NT	NT	NT	NT	NT	NT	NT	NT	NT	NT	NT	NT	NT	NT	NT	NT	NT	NT	NT	NT	NT	NT	NT	NT	NT	NT	NT	NT	NT	8	C=C1[C@@H]2C[C@@]3([C@@H]4[C@](C1=O)([C@@H]2O)[C@H](O)C[C@H]1[C@]4(CO3)CCCC1(C)C)O	C20H28O5	348.43
60	Jianshirubesin D	> 40	> 40	30.11	16.22	22.62	NT	NT	NT	NT	NT	NT	NT	NT	NT	NT	NT	NT	NT	NT	NT	NT	NT	NT	NT	NT	NT	NT	NT	NT	NT	NT	NT	NT	NT	NT	NT	NT	NT	NT	NT	NT	NT	NT	NT	8	C=C1[C@@H]2C[C@@H]3[C@@H]4[C@]([C@@H]1O)(C2)C(=O)[C@@H](O)[C@H]1[C@@]4(C(=O)O3)[C@@H](O)CCC1(C)C	C20H26O6	362.42
61	Jianshirubesin E	> 40	> 40	> 40	> 40	> 40	NT	NT	NT	NT	NT	NT	NT	NT	NT	NT	NT	NT	NT	NT	NT	NT	NT	NT	NT	NT	NT	NT	NT	NT	NT	NT	NT	NT	NT	NT	NT	NT	NT	NT	NT	NT	NT	NT	NT	8	C=C1[C@@H]2C[C@@H]3[C@@H]4[C@]([C@@H]1O)(C2)C(=O)[C@@H](O)[C@H]1[C@@]4([C@H](O3)O)[C@@H](O)CCC1(C)C	C20H28O6	364.43
62	Jianshirubesin F	NT	NT	NT	NT	NT	NT	NT	NT	NT	NT	NT	NT	NT	NT	NT	NT	NT	NT	NT	NT	NT	NT	NT	NT	NT	NT	NT	NT	NT	NT	NT	NT	NT	NT	NT	NT	NT	NT	NT	NT	NT	NT	NT	NT	8	C=C1[C@@H]2C[C@@H]3[C@@H]4[C@]([C@@H]1O)([C@@H]2O)C(=O)[C@@H](O)[C@H]1[C@@]4(CO3)CCCC1(C)C	C20H28O5	348.43
63	Rubescensin W	> 40	> 40	> 40	> 40	> 40	NT	NT	NT	NT	NT	NT	NT	NT	NT	NT	NT	NT	NT	NT	NT	NT	NT	NT	NT	NT	NT	NT	NT	NT	NT	NT	NT	NT	NT	NT	NT	NT	NT	NT	NT	NT	NT	NT	NT	8	C=C1[C@@H]2C[C@@H]3[C@@H]4[C@]([C@@H]1O)(C2)C(=O)[C@@H](O)[C@H]1[C@@]4([C@H](O3)C)[C@@H](O)CCC1(C)C	C21H30O5	362.46
64	Kaurine A	>40	>40	>40	>40	>40	NT	NT	NT	NT	NT	NT	NT	NT	NT	NT	NT	NT	NT	NT	NT	NT	NT	NT	NT	NT	NT	NT	NT	NT	NT	NT	NT	NT	NT	NT	NT	NT	NT	NT	NT	NT	NT	NT	NT	7	O=C1O[C@H]2C[C@@H](C1=C)C[C@H]1[C@@H]2[C@]23C=N[C@@]1(O)[C@H]([C@@H]3C(CC[C@@H]2O)(C)C)O	C20H27NO5	361.43
65	Kaurine B	>40	>40	>40	>40	>40	NT	NT	NT	NT	NT	NT	NT	NT	NT	NT	NT	NT	NT	NT	NT	NT	NT	NT	NT	NT	NT	NT	NT	NT	NT	NT	NT	NT	NT	NT	NT	NT	NT	NT	NT	NT	NT	NT	NT	7	C=C1[C@@H]2CC[C@@H]3[C@](C1=O)([C@@H]2O)[C@@]1(O)N=C[C@@]23[C@@H](O)CCC([C@H]2[C@@H]1O)(C)C	C20H27NO5	361.43
66	Kaurine C	>40	>40	>40	>40	>40	NT	NT	NT	NT	NT	NT	NT	NT	NT	NT	NT	NT	NT	NT	NT	NT	NT	NT	NT	NT	NT	NT	NT	NT	NT	NT	NT	NT	NT	NT	NT	NT	NT	NT	NT	NT	NT	NT	NT	7	O=C1CCC(=O)N1C[C@@H]1[C@@H]2CC[C@@H]3[C@](C1=O)([C@@H]2O)[C@@]1(O)OC[C@@]23[C@@H](O)CCC([C@H]2[C@@H]1O)(C)C	C24H33NO8	463.52
67	Oridonin	7.2 - 18.9	7.2 - 18.9	7.2 - 18.9	7.2 - 18.9	7.2 - 18.9	NT	NT	NT	NT	NT	NT	NT	NT	NT	NT	NT	NT	NT	NT	NT	NT	NT	NT	NT	NT	NT	NT	NT	NT	NT	NT	NT	NT	NT	NT	NT	NT	NT	NT	NT	NT	NT	NT	NT	7	C=C1[C@@H]2CC[C@@H]3[C@](C1=O)([C@@H]2O)[C@@]1(O)OC[C@@]23[C@@H](O)CCC([C@H]2[C@@H]1O)(C)C	C20H28O6	364.43
68	Hebeirubescensin	>40	>40	>40	>40	>40	NT	NT	NT	NT	NT	NT	NT	NT	NT	NT	NT	NT	NT	NT	NT	NT	NT	NT	NT	NT	NT	NT	NT	NT	NT	NT	NT	NT	NT	NT	NT	NT	NT	NT	NT	NT	NT	NT	NT	7	OC[C@H]1[C@@H]2CC[C@@H]3[C@](C1=O)([C@@H]2O)[C@@]1(O)OC[C@@]23[C@@H](O)CCC([C@H]2[C@@H]1O)(C)C	C20H30O7	382.45
69	Rubescensin S	NT	NT	NT	NT	NT	NT	NT	NT	NT	NT	NT	NT	NT	NT	NT	NT	NT	NT	NT	NT	NT	7.03	NT	NT	NT	NT	NT	NT	NT	NT	NT	NT	NT	NT	NT	NT	NT	NT	NT	NT	NT	NT	NT	NT	47	C=C1[C@@H]2C[C@@H]([C@@H]3[C@]([C@@H]1O)(C2)[C@@]1(O)OC[C@@]23[C@@H](O)CCC([C@H]2[C@@H]1O)(C)C)O	C20H30O6	366.45
70	Rubescensin T	>40	>40	>40	>40	>40	NT	NT	NT	NT	NT	NT	NT	NT	NT	NT	NT	NT	NT	NT	NT	NT	NT	NT	NT	NT	NT	NT	NT	NT	NT	NT	NT	NT	NT	NT	NT	NT	NT	NT	NT	NT	NT	NT	NT	7	CO[C@H]1O[C@]2(O)[C@@H]3[C@H]([C@]41[C@@H](O)CCC([C@H]4[C@@H]2O)(C)C)[C@@H]1C[C@H](C3)C(=C)C(=O)O1	C21H30O7	394.46
71	6β,7β-dihydroxy-17- (butyl 1',3'-dione)- 7α,20-epoxy-ent-kaur-2-en-1,15-dione	NT	NT	NT	NT	NT	NT	NT	NT	NT	NT	NT	NT	NT	NT	NT	NT	NT	NT	NT	NT	NT	NT	NT	NT	NT	NT	NT	NT	NT	NT	NT	NT	NT	NT	NT	NT	NT	NT	NT	NT	NT	NT	NT	NT	9	O=C(C[C@@H]1[C@@H]2CC[C@@H]3[C@](C1=O)(C2)[C@@]1(O)OC[C@@]23C(=O)C=CC([C@H]2[C@@H]1O)(C)C)CC(=O)C	C24H30O7	430.49
72	7β,13α-dihydroxy-6β,15βdiacetoxy-7,20-epoxy-ent-kaur-16-en-1-one	NT	NT	NT	NT	NT	NT	NT	NT	NT	NT	NT	NT	NT	NT	NT	NT	NT	NT	NT	NT	NT	NT	NT	NT	NT	NT	NT	NT	NT	NT	NT	NT	NT	NT	NT	NT	NT	NT	NT	NT	NT	NT	NT	NT	9	CC(=O)O[C@H]1[C@@H]2C(C)(C)CCC(=O)[C@@]32CO[C@]1(O)[C@]12[C@H]3CC[C@](C1)(C(=C)[C@H]2OC(=O)C)O	C24H32O8	448.51
73	7,20-epoxy-7β,13βdihydroxy-1-oxo-15,16-seco-16,17-dinor-ent-kaur-2-en-6β,15- olide	NT	NT	NT	NT	NT	NT	NT	NT	NT	NT	NT	NT	NT	NT	NT	NT	NT	NT	NT	NT	NT	NT	NT	NT	NT	NT	NT	NT	NT	NT	NT	NT	NT	NT	NT	NT	NT	NT	NT	NT	NT	NT	NT	NT	9	O[C@@H]1CC[C@@H]2[C@@]3(C1)C(=O)O[C@@H]1[C@]3(O)OC[C@@]32C(=O)C=CC([C@@H]13)(C)C	C18H22O6	334.36
74	3,16,18-trihydroxy-3,4-seco-ent-abieta-4(19),7(8),15- triene	NT	NT	NT	NT	NT	NT	NT	NT	NT	NT	NT	NT	NT	NT	NT	NT	NT	NT	NT	NT	NT	NT	NT	NT	NT	NT	NT	NT	NT	NT	NT	NT	NT	NT	NT	NT	NT	NT	NT	NT	NT	NT	NT	NT	9	OCCC[C@]1(C)[C@H](CC=C2[C@H]1CC[C@H](C2)C(=C)CO)C(=C)CO	C20H32O3	320.47
75	laxiflorin O	NT	NT	NT	NT	NT	NT	NT	NT	NT	NT	NT	NT	NT	NT	NT	NT	NT	NT	NT	NT	NT	NT	NT	NT	NT	NT	NT	NT	NT	NT	NT	NT	NT	NT	NT	NT	NT	NT	NT	NT	NT	NT	NT	NT	9	OCC(=C)[C@@H]1CC[C@@H]2C(=CC[C@H]3[C@@]2(C)CC[C@H]([C@]3(C)CO)O)C1	C20H32O3	320.47
76	7α,15α-dihydroxy-ent-16-kaurene	>50	NT	NT	NT	NT	NT	NT	NT	NT	NT	NT	NT	> 50	> 50	> 50	> 50	> 50	> 50	> 50	> 50	> 50	> 50	> 50	> 50	> 50	NT	NT	NT	NT	NT	NT	NT	NT	NT	NT	NT	NT	NT	NT	NT	NT	NT	NT	NT	4	C=C1[C@@H]2CC[C@@H]3[C@]([C@@H]1O)(C2)[C@H](O)C[C@H]1[C@@]3(C)CCCC1(C)C	C20H32O2	304.47
77	6α,15β-dihydroxy-ent-16-kaurene	>50	NT	NT	NT	NT	NT	NT	NT	NT	NT	NT	NT	> 50	> 50	> 50	> 50	> 50	> 50	> 50	> 50	> 50	> 50	> 50	> 50	> 50	NT	NT	NT	NT	NT	NT	NT	NT	NT	NT	NT	NT	NT	NT	NT	NT	NT	NT	NT	4	O[C@H]1C[C@]23C[C@H](C(=C)[C@H]2O)CC[C@H]3[C@]2([C@H]1C(C)(C)CCC2)C	C20H32O2	304.47
78	15β-hydroxy-ent-16-kaurene	>50	NT	NT	NT	NT	NT	NT	NT	NT	NT	NT	NT	> 50	> 50	> 50	> 50	> 50	> 50	> 50	> 50	> 50	> 50	> 50	> 50	> 50	NT	NT	NT	NT	NT	NT	NT	NT	NT	NT	NT	NT	NT	NT	NT	NT	NT	NT	NT	4	C=C1[C@@H]2CC[C@@H]3[C@]([C@@H]1O)(C2)CC[C@H]1[C@@]3(C)CCCC1(C)C	C20H32O	288.47
79	16S-13,18-hydroxy-ent-9(11)-kauren-15-one	>50	NT	NT	NT	NT	NT	NT	NT	NT	NT	NT	NT	> 50	> 50	> 50	> 50	> 50	> 50	> 50	> 50	> 50	> 50	> 50	> 50	> 50	NT	NT	NT	NT	NT	NT	NT	NT	NT	NT	NT	NT	NT	NT	NT	NT	NT	NT	NT	4	OC[C@@]1(C)CCC[C@@]2([C@@H]1CC[C@]13C2=CC[C@](C1)([C@@H](C3=O)C)O)C	C20H30O3	318.45
80	1α,15β-dihydroxy-ent-16-kaurene	>50	NT	NT	NT	NT	NT	NT	NT	NT	NT	NT	NT	> 50	> 50	> 50	> 50	> 50	> 50	> 50	> 50	> 50	> 50	> 50	> 50	> 50	NT	NT	NT	NT	NT	NT	NT	NT	NT	NT	NT	NT	NT	NT	NT	NT	NT	NT	NT	4	C=C1[C@@H]2CC[C@@H]3[C@]([C@@H]1O)(C2)CC[C@H]1[C@@]3(C)[C@@H](O)CCC1(C)C	C20H32O2	304.47
81	1α,15α-dihydroxy-ent-16-kaurene	>50	NT	NT	NT	NT	NT	NT	NT	NT	NT	NT	NT	> 50	> 50	> 50	> 50	> 50	> 50	> 50	> 50	> 50	> 50	> 50	> 50	> 50	NT	NT	NT	NT	NT	NT	NT	NT	NT	NT	NT	NT	NT	NT	NT	NT	NT	NT	NT	4	C=C1[C@@H]2CC[C@@H]3[C@]([C@H]1O)(C2)CC[C@H]1[C@@]3(C)[C@@H](O)CCC1(C)C	C20H32O2	304.47
82	1α,7α-dihydroxy-ent-16-kaurene	>50	NT	NT	NT	NT	NT	NT	NT	NT	NT	NT	NT	> 50	> 50	> 50	> 50	> 50	> 50	> 50	> 50	> 50	> 50	> 50	> 50	> 50	NT	NT	NT	NT	NT	NT	NT	NT	NT	NT	NT	NT	NT	NT	NT	NT	NT	NT	NT	4	C=C1C[C@@]23C[C@H]1CC[C@H]3[C@]1([C@H](C[C@H]2O)C(C)(C)CC[C@@H]1O)C	C20H32O2	304.47
83	7α-acetoxy-1α-hydroxy-ent-16-kaurene	>50	NT	NT	NT	NT	NT	NT	NT	NT	NT	NT	NT	> 50	> 50	> 50	> 50	> 50	> 50	> 50	> 50	> 50	> 50	> 50	> 50	> 50	NT	NT	NT	NT	NT	NT	NT	NT	NT	NT	NT	NT	NT	NT	NT	NT	NT	NT	NT	4	CC(=O)O[C@@H]1C[C@@H]2C(C)(C)CC[C@@H]([C@]2([C@H]2[C@]31CC(=C)[C@@H](C3)CC2)C)O	C22H34O3	346.5
84	9β,15β-dihydroxy-ent-16-kaurene	>50	NT	NT	NT	NT	NT	NT	NT	NT	NT	NT	NT	> 50	> 50	> 50	> 50	> 50	> 50	> 50	> 50	> 50	> 50	> 50	> 50	> 50	NT	NT	NT	NT	NT	NT	NT	NT	NT	NT	NT	NT	NT	NT	NT	NT	NT	NT	NT	4	C=C1[C@@H]2CC[C@@]3([C@]([C@@H]1O)(C2)[C@H](C)C[C@H]1[C@@]3(C)CCCC1(C)C)O	C21H34O2	318.49
85	11α,15β-dihydroxy-ent-16-kaurene	>50	NT	NT	NT	NT	NT	NT	NT	NT	NT	NT	NT	> 50	> 50	> 50	> 50	> 50	> 50	> 50	> 50	> 50	> 50	> 50	> 50	> 50	NT	NT	NT	NT	NT	NT	NT	NT	NT	NT	NT	NT	NT	NT	NT	NT	NT	NT	NT	4	O[C@@H]1C[C@@H]2C[C@]3([C@@H]1[C@]1(C)CCCC([C@H]1C[C@H]3C)(C)C)[C@@H](C2=C)O	C21H34O2	318.49
86	15β,18-dihydroxy-ent-16-kaurene	>50	NT	NT	NT	NT	NT	NT	NT	NT	NT	NT	NT	> 50	> 50	> 50	> 50	> 50	> 50	> 50	> 50	> 50	> 50	> 50	> 50	> 50	NT	NT	NT	NT	NT	NT	NT	NT	NT	NT	NT	NT	NT	NT	NT	NT	NT	NT	NT	4	OC[C@]1(C)CCC[C@@]2([C@@H]1C[C@@H](C)[C@]13[C@H]2CC[C@H](C1)C(=C)[C@H]3O)C	C21H34O2	318.49
87	16R-3α,11β-dihydroxy-ent-9(11)-kauren-15-one	>50	NT	NT	NT	NT	NT	NT	NT	NT	NT	NT	NT	> 50	> 50	> 50	> 50	> 50	> 50	> 50	> 50	> 50	> 50	> 50	> 50	> 50	NT	NT	NT	NT	NT	NT	NT	NT	NT	NT	NT	NT	NT	NT	NT	NT	NT	NT	NT	4	O[C@H]1C[C@@H]2C[C@]3([C@@H]1[C@]1(C)CC[C@H](C([C@H]1CC3)(C)C)O)C(=O)[C@H]2C	C20H32O3	320.47
88	16S-3α,11β-dihydroxy-ent-9(11)-kauren-15-one	>50	NT	NT	NT	NT	NT	NT	NT	NT	NT	NT	NT	> 50	> 50	> 50	> 50	> 50	> 50	> 50	> 50	> 50	> 50	> 50	> 50	> 50	NT	NT	NT	NT	NT	NT	NT	NT	NT	NT	NT	NT	NT	NT	NT	NT	NT	NT	NT	4	O[C@H]1C[C@@H]2C[C@]3([C@@H]1[C@]1(C)CC[C@H](C([C@H]1CC3)(C)C)O)C(=O)[C@H]2C	C20H32O3	320.47
89	16S-11β-hydroxy-ent-kauran-15-one	>50	NT	NT	NT	NT	NT	NT	NT	NT	NT	NT	NT	> 50	> 50	> 50	> 50	> 50	> 50	> 50	> 50	> 50	> 50	> 50	> 50	> 50	NT	NT	NT	NT	NT	NT	NT	NT	NT	NT	NT	NT	NT	NT	NT	NT	NT	NT	NT	4	O[C@H]1C[C@@H]2C[C@]3([C@@H]1[C@]1(C)CCCC([C@H]1CC3)(C)C)C(=O)[C@H]2C	C20H32O2	304.47
90	11β-hydroxy-ent-16-kauren-15-one	0.9±0.1	NT	NT	NT	NT	NT	NT	NT	NT	NT	NT	NT	1.9±0.2	4.5±0.1	2.5±0.2	5.2±0.1	4.8±0.4	2.6±0.2	32.8±2.9	1.4±0.1	2.1±0.1	1.5±0.1	0.7±0.1	3.2±0.2	1.4±0.1	NT	NT	NT	NT	NT	NT	NT	NT	NT	NT	NT	NT	NT	NT	NT	NT	NT	NT	NT	4	O[C@H]1C[C@@H]2C[C@]3([C@@H]1[C@]1(C)CCCC([C@H]1CC3)(C)C)C(=O)C2=C	C20H30O2	302.45
91	11β,15β-dihydroxy-ent-16-kaurene	> 50	NT	NT	NT	NT	NT	NT	NT	NT	NT	NT	NT	> 50	> 50	> 50	> 50	> 50	> 50	> 50	> 50	> 50	> 50	> 50	> 50	> 50	NT	NT	NT	NT	NT	NT	NT	NT	NT	NT	NT	NT	NT	NT	NT	NT	NT	NT	NT	4	O[C@H]1C[C@@H]2C[C@]3([C@@H]1[C@]1(C)CCCC([C@H]1CC3)(C)C)[C@@H](C2=C)O	C20H32O2	304.47
92	15β-acetoxy-ent-kaur-16-en-18-oic acid	> 50	NT	NT	NT	NT	NT	NT	NT	NT	NT	NT	NT	> 50	> 50	> 50	> 50	> 50	> 50	> 50	> 50	> 50	> 50	> 50	> 50	> 50	NT	NT	NT	NT	NT	NT	NT	NT	NT	NT	NT	NT	NT	NT	NT	NT	NT	NT	NT	4	CC(=O)O[C@@H]1C(=C)[C@H]2C[C@]31CC[C@H]1[C@@]([C@@H]3CC2)(C)CCC[C@]1(C)C(=O)O	C22H32O4	360.49
93	ent-kaur-16-en-18-oic acid	> 50	NT	NT	NT	NT	NT	NT	NT	NT	NT	NT	NT	> 50	> 50	> 50	> 50	> 50	> 50	> 50	> 50	> 50	> 50	> 50	> 50	> 50	NT	NT	NT	NT	NT	NT	NT	NT	NT	NT	NT	NT	NT	NT	NT	NT	NT	NT	NT	4	C=C1C[C@@]23C[C@H]1CC[C@H]3[C@]1([C@H](CC2)[C@](C)(CCC1)C(=O)O)C	C20H30O2	302.45
94	1α,7α-dihydroxy-ent-15-kaurene	> 50	NT	NT	NT	NT	NT	NT	NT	NT	NT	NT	NT	> 50	> 50	> 50	> 50	> 50	> 50	> 50	> 50	> 50	> 50	> 50	> 50	> 50	NT	NT	NT	NT	NT	NT	NT	NT	NT	NT	NT	NT	NT	NT	NT	NT	NT	NT	NT	4	CC1=C[C@@]23C[C@H]1CC[C@H]3[C@]1([C@H](C[C@H]2O)C(C)(C)CC[C@@H]1O)C	C20H32O2	304.47
95	7α,15α-dihydroxy-ent-16-kaurene	> 50	NT	NT	NT	NT	NT	NT	NT	NT	NT	NT	NT	> 50	> 50	> 50	> 50	> 50	> 50	> 50	> 50	> 50	> 50	> 50	> 50	> 50	NT	NT	NT	NT	NT	NT	NT	NT	NT	NT	NT	NT	NT	NT	NT	NT	NT	NT	NT	4	C=C1[C@@H]2CCC3[C@]([C@H]1O)(C2)[C@H](O)C[C@H]1[C@@]3(C)CCCC1(C)C	C20H32O2	304.47
96	7α-hydroxy-ent-16-kaurene	> 50	NT	NT	NT	NT	NT	NT	NT	NT	NT	NT	NT	> 50	> 50	> 50	> 50	> 50	> 50	> 50	> 50	> 50	> 50	> 50	> 50	> 50	NT	NT	NT	NT	NT	NT	NT	NT	NT	NT	NT	NT	NT	NT	NT	NT	NT	NT	NT	4	C=C1C[C@@]23C[C@H]1CCC3[C@]1([C@H](C[C@H]2O)C(C)(C)CCC1)C	C20H32O	288.47
97	2β,15α-dihydroxy-ent-kaur-16-ene	NT	NT	NT	NT	NT	13.9	NT	NT	NT	NT	NT	NT	NT	NT	NT	NT	NT	NT	NT	NT	NT	NT	NT	NT	NT	NT	NT	NT	NT	NT	NT	NT	NT	NT	NT	NT	NT	NT	NT	NT	NT	NT	NT	NT	5	O[C@@H]1CC(C)(C)[C@@H]2[C@](C1)(C)[C@@H]1CC[C@@H]3C[C@@]1(CC2)[C@@H](O)C3=C	C20H32O2	304.47
98	Creticoside A	NT	NT	NT	NT	NT	92	NT	NT	NT	NT	NT	NT	NT	NT	NT	NT	NT	NT	NT	NT	NT	NT	NT	NT	NT	NT	NT	NT	NT	NT	NT	NT	NT	NT	NT	NT	NT	NT	NT	NT	NT	NT	NT	NT	5	OC1C[C@H](CO[C@@H]2CC(C)(C)[C@@H]3[C@](C2)(C)[C@@H]2CC[C@@H]4C[C@@]2(CC3)[C@@H](O)C4=C)[C@@H]([C@H]([C@@H]1O)O)O	C27H44O6	464.63
99	2, 15R,18-trihydroxy-ent-kaur-16-ene	NT	NT	NT	NT	NT	840	NT	NT	NT	NT	NT	NT	NT	NT	NT	NT	NT	NT	NT	NT	NT	NT	NT	NT	NT	NT	NT	NT	NT	NT	NT	NT	NT	NT	NT	NT	NT	NT	NT	NT	NT	NT	NT	NT	5	OC[C@@]1(C)C[C@@H](O)C[C@@]2([C@@H]1CC[C@]13[C@H]2CC[C@H](C1)C(=C)[C@@H]3O)C	C20H32O3	320.47
100	Pterokaurane M1 2-O-β-d-glucopyranoside	NT	NT	NT	NT	NT	148.1	NT	NT	NT	NT	NT	NT	NT	NT	NT	NT	NT	NT	NT	NT	NT	NT	NT	NT	NT	NT	NT	NT	NT	NT	NT	NT	NT	NT	NT	NT	NT	NT	NT	NT	NT	NT	NT	NT	5	OC[C@@]1(C)C[C@@H](OC[C@H]2CC(O)[C@H]([C@@H]([C@H]2O)O)O)C[C@@]2([C@@H]1CC[C@]13[C@H]2CC[C@H](C1)C(=C)[C@@H]3O)C	C27H44O7	480.63
101	2β,15α,19-trihydroxy-ent-kaur-16-ene 2-O-β-d-gluco-pyranoside	NT	NT	NT	NT	NT	147.9	NT	NT	NT	NT	NT	NT	NT	NT	NT	NT	NT	NT	NT	NT	NT	NT	NT	NT	NT	NT	NT	NT	NT	NT	NT	NT	NT	NT	NT	NT	NT	NT	NT	NT	NT	NT	NT	NT	5	OC[C@]1(C)C[C@@H](OC[C@H]2CC(O)[C@H]([C@@H]([C@H]2O)O)O)C[C@@]2([C@@H]1CC[C@]13[C@H]2CC[C@H](C1)C(=C)[C@@H]3O)C	C27H44O7	480.63
102	2β,6β,15α-trihydroxy-ent-kaur-16-ene	NT	NT	NT	NT	NT	137.1	NT	NT	NT	NT	NT	NT	NT	NT	NT	NT	NT	NT	NT	NT	NT	NT	NT	NT	NT	NT	NT	NT	NT	NT	NT	NT	NT	NT	NT	NT	NT	NT	NT	NT	NT	NT	NT	NT	5	O[C@@H]1CC(C)(C)[C@@H]2[C@](C1)(C)[C@@H]1CC[C@@H]3C[C@@]1(C[C@H]2O)[C@@H](O)C3=C	C20H32O3	320.47
103	pterokaurane P1	NT	NT	NT	NT	NT	10.8	NT	NT	NT	NT	NT	NT	NT	NT	NT	NT	NT	NT	NT	NT	NT	NT	NT	NT	NT	NT	NT	NT	NT	NT	NT	NT	NT	NT	NT	NT	NT	NT	NT	NT	NT	NT	NT	NT	5	O[C@@H]1CC(C)(C)[C@@H]2[C@](C1)(C)[C@@H]1CC[C@@H]3[C@H]([C@@]1(CC2)[C@@H](O)C3=C)O	C20H32O3	320.47
104	pterokaurane P1 2-O-β-d-glucopyranoside	NT	NT	NT	NT	NT	101.4	NT	NT	NT	NT	NT	NT	NT	NT	NT	NT	NT	NT	NT	NT	NT	NT	NT	NT	NT	NT	NT	NT	NT	NT	NT	NT	NT	NT	NT	NT	NT	NT	NT	NT	NT	NT	NT	NT	5	OC1C[C@H](CO[C@@H]2CC(C)(C)[C@@H]3[C@](C2)(C)[C@@H]2CC[C@@H]4[C@H]([C@@]2(CC3)[C@@H](O)C4=C)O)[C@@H]([C@H]([C@@H]1O)O)O	C27H44O7	480.63
105	2β,16α-dihydroxy-ent-kaurane	NT	NT	NT	NT	NT	121.7	NT	NT	NT	NT	NT	NT	NT	NT	NT	NT	NT	NT	NT	NT	NT	NT	NT	NT	NT	NT	NT	NT	NT	NT	NT	NT	NT	NT	NT	NT	NT	NT	NT	NT	NT	NT	NT	NT	5	O[C@@H]1CC(C)(C)[C@@H]2[C@](C1)(C)[C@@H]1CC[C@@H]3C[C@@]1(CC2)C[C@@]3(C)O	C20H34O2	306.48
106	2β,16α-dihydroxy-ent-kaurane 2,16-di-O-β-d-glucopyranoside	NT	NT	NT	NT	NT	182.2	NT	NT	NT	NT	NT	NT	NT	NT	NT	NT	NT	NT	NT	NT	NT	NT	NT	NT	NT	NT	NT	NT	NT	NT	NT	NT	NT	NT	NT	NT	NT	NT	NT	NT	NT	NT	NT	NT	5	O[C@H]1[C@@H](CO[C@@H]2CC(C)(C)[C@@H]3[C@](C2)(C)[C@@H]2CC[C@@H]4C[C@@]2(CC3)C[C@@]4(C)OC[C@H]2CC(O)[C@H]([C@@H]([C@H]2O)O)O)CC([C@H]([C@@H]1O)O)O	C34H58O10	626.82
107	Pterokaurane R	NT	NT	NT	NT	NT	171.3	NT	NT	NT	NT	NT	NT	NT	NT	NT	NT	NT	NT	NT	NT	NT	NT	NT	NT	NT	NT	NT	NT	NT	NT	NT	NT	NT	NT	NT	NT	NT	NT	NT	NT	NT	NT	NT	NT	5	OC[C@@]1(C)C[C@@H](O)C[C@@]2([C@@H]1CC[C@]13[C@H]2CC[C@H](C1)[C@](C3)(C)O)C	C20H34O3	322.48
108	2β,16α,17-trihydroxy-ent-kaurane 2-O-β-d-glucopyranoside	NT	NT	NT	NT	NT	113.7	NT	NT	NT	NT	NT	NT	NT	NT	NT	NT	NT	NT	NT	NT	NT	NT	NT	NT	NT	NT	NT	NT	NT	NT	NT	NT	NT	NT	NT	NT	NT	NT	NT	NT	NT	NT	NT	NT	5	OC[C@@]1(O)C[C@@]23C[C@H]1CC[C@H]3[C@]1([C@H](CC2)C(C)(C)C[C@H](C1)OC[C@H]1CC(O)[C@H]([C@@H]([C@H]1O)O)O)C	C27H46O7	482.65
109	Rabdonervosin G	NT	NT	NT	NT	NT	NT	NT	>20	NT	NT	NT	NT	NT	NT	NT	NT	NT	NT	NT	NT	NT	NT	NT	NT	NT	NT	>20	>20	>20	>20	NT	NT	NT	NT	NT	NT	NT	NT	NT	NT	NT	NT	NT	NT	10	C=C1[C@@H]2CC[C@@H]3[C@]([C@@H]1O)([C@@H]2O)[C@]1(O)OC[C@@]23CC[C@H](C([C@H]2[C@@H]1O)(C)C)O	C20H30O6	366.45
110	Rabdonervosin H	NT	NT	NT	NT	NT	NT	NT	2.36	NT	NT	NT	NT	NT	NT	NT	NT	NT	NT	NT	NT	NT	NT	NT	NT	NT	NT	>20	6.07	>20	>20	NT	NT	NT	NT	NT	NT	NT	NT	NT	NT	NT	NT	NT	NT	10	CO[C@@H]1OC[C@]23[C@H]1C(C)(C)CC[C@@H]2OC(=O)[C@]12[C@H]3[C@H](OC(=O)C)C[C@H](C1)C(=C)C2=O	C23H30O7	418.48
111	Rabdonervosin I	NT	NT	NT	NT	NT	NT	NT	8.64	NT	NT	NT	NT	NT	NT	NT	NT	NT	NT	NT	NT	NT	NT	NT	NT	NT	NT	9.77	>20	>20	>20	NT	NT	NT	NT	NT	NT	NT	NT	NT	NT	NT	NT	NT	NT	10	C[C@@H]1[C@@H]2CC[C@@H]3[C@](C1=O)(C2)C(=O)C(=C1[C@@]23OC[C@@H](C1(C)C)CC2=O)O	C20H24O5	344.4
112	Rabdonervosin J	NT	NT	NT	NT	NT	NT	NT	>20	NT	NT	NT	NT	NT	NT	NT	NT	NT	NT	NT	NT	NT	NT	NT	NT	NT	NT	>20	>20	>20	>20	NT	NT	NT	NT	NT	NT	NT	NT	NT	NT	NT	NT	NT	NT	10	C[C@@H]1[C@@H]2CC[C@@H]3[C@](C1=O)(C2)C(=O)[C@@H](O)[C@H]1[C@@]23OC[C@@H](C1(C)C)CC2=O	C20H26O5	346.42
113	Rabdonervosin D	NT	NT	NT	NT	NT	NT	NT	0.87	NT	NT	NT	NT	NT	NT	NT	NT	NT	NT	NT	NT	NT	NT	NT	NT	NT	NT	1.68	1.96	2.65	4.71	NT	NT	NT	NT	NT	NT	NT	NT	NT	NT	NT	NT	NT	NT	10	CC(=O)O[C@H]1[C@@H]2C(C)(C)[C@H](O)CC[C@@]32CO[C@@]1(O)[C@]12[C@H]3CC[C@H]([C@H]1O)C(=C)[C@H]2O	C22H32O7	408.49
114	Sinuolatin E	NT	NT	NT	NT	NT	NT	NT	NT	NT	NT	NT	NT	NT	NT	NT	NT	NT	NT	NT	NT	NT	NT	NT	NT	NT	NT	NT	NT	NT	NT	NT	NT	NT	NT	NT	NT	NT	NT	NT	NT	NT	NT	NT	NT	10	CC(=O)O[C@@H]1C[C@@H]2C[C@]3([C@@H]1[C@]14CO[C@H]([C@@H]4C(CC[C@@H]1OC3=O)(C)C)O)C(=O)C2=C	C22H28O7	404.45
115	Maoecrystal P	NT	NT	NT	NT	NT	NT	NT	NT	NT	NT	NT	NT	NT	NT	NT	NT	NT	NT	NT	NT	NT	NT	NT	NT	NT	NT	NT	NT	NT	NT	NT	NT	NT	NT	NT	NT	NT	NT	NT	NT	NT	NT	NT	NT	10	C=C1[C@@H]2CC[C@@H]3[C@](C1=O)(C2)C(=O)C(=C1[C@@]23OC[C@@H](C1(C)C)CC2=O)O	C20H22O5	342.39
116	2,6-dihydroxy-ent-kaur-15-ene	NT	NT	NT	NT	NT	NT	NT	>10	>10	NT	NT	NT	NT	NT	NT	NT	NT	NT	NT	NT	NT	NT	NT	NT	NT	NT	NT	NT	NT	>10	>10	>10	NT	NT	NT	NT	NT	NT	NT	NT	NT	NT	NT	NT	11	O[C@@H]1CC(C)(C)[C@@H]2[C@](C1)(C)[C@@H]1CCC3CC1(C[C@H]2O)C=C3C	C20H32O2	304.47
117	2β,6β-dihydroxy-ent-kaur-15-ene	NT	NT	NT	NT	NT	NT	NT	>10	>10	NT	NT	NT	NT	NT	NT	NT	NT	NT	NT	NT	NT	NT	NT	NT	NT	NT	NT	NT	NT	>10	>10	>10	NT	NT	NT	NT	NT	NT	NT	NT	NT	NT	NT	NT	11	O[C@@H]1CC(C)(C)[C@@H]2[C@](C1)(C)[C@@H]1CCC3CC1(C[C@H]2O)CC3=C	C20H32O2	304.47
118	Ent-3α,6β,7α,11α-tetraacetoxy-kaur-16-ene-15-one	NT	NT	NT	NT	NT	NT	NT	NT	NT	NT	NT	NT	NT	NT	NT	NT	NT	NT	NT	NT	NT	NT	NT	NT	NT	NT	NT	NT	NT	NT	NT	NT	NT	NT	NT	NT	NT	NT	NT	NT	NT	NT	NT	NT	33	CC(=O)O[C@H]1[C@H](O)[C@@H]2C(C)(C)[C@H](CC[C@]2([C@H]2[C@@]31C[C@H](C(=C)C3=O)C[C@@H]2O)C)OC(=O)C	C24H34O7	434.52
119	Ent-3α-hydroxy-7α,11α-diacetoxy-kaur-16-ene-6,15-dione	NT	NT	NT	NT	NT	NT	NT	NT	NT	NT	NT	NT	NT	NT	NT	NT	NT	NT	NT	NT	NT	NT	NT	NT	NT	NT	NT	NT	NT	NT	NT	NT	NT	NT	NT	NT	NT	NT	NT	NT	NT	NT	NT	NT	33	CC(=O)O[C@@H]1[C@@H]2C(C)(C)[C@H](CC[C@@]2(C)[C@H]2[C@@]3([C@H]1OC(=O)C)C[C@H](C(=C)C3=O)C[C@@H]2OC(=O)C)OC(=O)C	C28H38O9	518.6
120	Ent-3α,15α-dihydroxy-7a,11a-diacetoxy-kaur-16-ene-6-one	NT	NT	NT	NT	NT	NT	NT	NT	NT	NT	NT	NT	NT	NT	NT	NT	NT	NT	NT	NT	NT	NT	NT	NT	NT	NT	NT	NT	NT	NT	NT	NT	NT	NT	NT	NT	NT	NT	NT	NT	NT	NT	NT	NT	33	CC(=O)O[C@H]1C[C@@H]2C[C@]3([C@@H]1[C@]1(C)CC[C@@H](C([C@H]1C(=O)[C@@H]3OC(=O)C)(C)C)O)C(=O)C2=C	C24H32O7	432.51
121	2β,3β,6β,11β-tetraacetoxy-ent-kaur-16β-methy-15-one	NT	NT	NT	NT	NT	NT	NT	NT	NT	NT	NT	NT	NT	NT	NT	NT	NT	NT	NT	NT	NT	NT	NT	NT	NT	NT	NT	NT	NT	NT	NT	NT	NT	NT	NT	NT	NT	NT	NT	NT	NT	NT	NT	NT	12	CC(=O)O[C@H]1C[C@]2(C)[C@@H](C([C@H]1OC(=O)C)(C)C)[C@H](OC(=O)C)C[C@]13C2[C@@H](OC(=O)C)C[C@H](C1)[C@H](C3=O)C	C28H40O9	520.61
122	7β-hydroxy-6β,14β,15β-triacetoxy-7α,20-epoxy-ent-kaur-16-ene	NT	NT	NT	NT	NT	NT	NT	NT	NT	NT	NT	NT	NT	NT	NT	NT	NT	NT	NT	NT	NT	NT	NT	NT	NT	NT	NT	NT	NT	NT	NT	NT	NT	NT	NT	NT	NT	NT	NT	NT	NT	NT	NT	NT	12	CC(=O)O[C@@H]1[C@H]2CCC3[C@@]1([C@@H](C2=C)OC(=O)C)[C@]1(O)OC[C@@]23CCCC([C@H]2[C@@H]1OC(=O)C)(C)C	C26H36O8	476.56
123	Rabescensin C	NT	NT	NT	NT	NT	NT	NT	NT	NT	NT	NT	NT	NT	NT	NT	NT	NT	NT	NT	NT	NT	NT	NT	NT	NT	NT	NT	NT	NT	NT	NT	NT	NT	NT	NT	NT	NT	NT	NT	NT	NT	NT	NT	NT	12	CC(=O)O[C@@H]1C(=C)[C@H]2[C@H]([C@@]31C([C@H](C2)O)[C@@]12CCCC([C@H]2[C@@H]([C@@]3(O)OC1)O)(C)C)OC(=O)C	C24H34O8	450.52
124	Trichokaurin	NT	NT	NT	NT	NT	NT	NT	NT	NT	NT	NT	NT	NT	NT	NT	NT	NT	NT	NT	NT	NT	NT	NT	NT	NT	NT	NT	NT	NT	NT	NT	NT	NT	NT	NT	NT	NT	NT	NT	NT	NT	NT	NT	NT	12	CC(=O)O[C@@H]1C(=C)[C@H]2[C@H]([C@@]31C(CC2)[C@]12CO[C@]3(O)[C@H]([C@@H]2C(CC[C@H]1O)(C)C)O)OC(=O)C	C24H34O8	450.52
125	wikstroemioidin E	>10	>10	>10	>10	6.9	NT	16.8	NT	NT	NT	NT	NT	NT	NT	NT	NT	NT	NT	NT	NT	NT	NT	NT	NT	NT	NT	NT	NT	NT	NT	NT	NT	NT	NT	NT	NT	NT	NT	NT	NT	NT	NT	NT	NT	13	OC[C@@]1(C)CCC[C@@]2([C@@H]1C[C@@H](OC(=O)C)[C@]13[C@H]2C[C@@H]([C@H]([C@H]1O)C(=C)C3=O)O)C	C22H32O6	392.49
126	wikstroemioidin F	>10	>10	>10	>10	8.6	NT	16.5	NT	NT	NT	NT	NT	NT	NT	NT	NT	NT	NT	NT	NT	NT	NT	NT	NT	NT	NT	NT	NT	NT	NT	NT	NT	NT	NT	NT	NT	NT	NT	NT	NT	NT	NT	NT	NT	13	OC[C@@]1(C)CCC[C@@]2([C@@H]1C[C@@H](O)[C@]13[C@H]2C[C@@H]([C@H]([C@H]1OC(=O)C)C(=C)C3=O)O)C	C22H32O6	392.49
127	wikstroemioidin G	2.9	3.5	2.7	1.6	0.9	NT	5	NT	NT	NT	NT	NT	NT	NT	NT	NT	NT	NT	NT	NT	NT	NT	NT	NT	NT	NT	NT	NT	NT	NT	NT	NT	NT	NT	NT	NT	NT	NT	NT	NT	NT	NT	NT	NT	13	CC(=O)O[C@@H]1C[C@@H]2[C@](C)(CCC[C@]2([C@H]2[C@@]31[C@H](O)[C@H](C(=C)C3=O)[C@H](C2)O)C)COC(=O)C	C24H34O7	434.52
128	wikstroemioidin H	3.6	4	4.4	4.9	1.4	NT	3.5	NT	NT	NT	NT	NT	NT	NT	NT	NT	NT	NT	NT	NT	NT	NT	NT	NT	NT	NT	NT	NT	NT	NT	NT	NT	NT	NT	NT	NT	NT	NT	NT	NT	NT	NT	NT	NT	13	OC[C@@]1(C)CCC[C@@]2([C@@H]1C[C@@H](O)[C@]13[C@H]2C[C@@H]([C@H](C1)C(=C)C3=O)O)C	C20H30O4	334.45
129	wikstroemioidin I	>10	>10	>10	>10	>10	NT	NT	NT	NT	NT	NT	NT	NT	NT	NT	NT	NT	NT	NT	NT	NT	NT	NT	NT	NT	NT	NT	NT	NT	NT	NT	NT	NT	NT	NT	NT	NT	NT	NT	NT	NT	NT	NT	NT	13	OC[C@@]1(C)CCC[C@@]2([C@@H]1C[C@@H](O)[C@]13[C@H]2C[C@@H]([C@H]([C@H]1O)C(=C)[C@H]3O)O)C	C20H32O5	352.47
130	wikstroemioidin J	>10	>10	>10	>10	>10	NT	NT	NT	NT	NT	NT	NT	NT	NT	NT	NT	NT	NT	NT	NT	NT	NT	NT	NT	NT	NT	NT	NT	NT	NT	NT	NT	NT	NT	NT	NT	NT	NT	NT	NT	NT	NT	NT	NT	13	O[C@@H]1[C@H]2C(=C)C(=O)[C@]3([C@@H]2O)[C@@H]([C@H]1O)[C@]1(C)CC[C@H](C([C@H]1C[C@H]3O)(C)C)O	C20H30O6	366.45
131	wikstroemioidin K	>10	>10	>10	>10	>10	NT	NT	NT	NT	NT	NT	NT	NT	NT	NT	NT	NT	NT	NT	NT	NT	NT	NT	NT	NT	NT	NT	NT	NT	NT	NT	NT	NT	NT	NT	NT	NT	NT	NT	NT	NT	NT	NT	NT	13	OC[C@@]1(C)[C@H](O)CCC2[C@@H]1C[C@@H](O)[C@]13[C@H]2[C@@H](O)[C@@H]([C@H]([C@H]1O)C(=C)C3=O)O	C19H28O7	368.42
132	wikstroemioidin L	>10	>10	>10	>10	>10	NT	NT	NT	NT	NT	NT	NT	NT	NT	NT	NT	NT	NT	NT	NT	NT	NT	NT	NT	NT	NT	NT	NT	NT	NT	NT	NT	NT	NT	NT	NT	NT	NT	NT	NT	NT	NT	NT	NT	13	OC[C@@]1(C)C(=O)CCC2[C@@H]1CC[C@]13[C@H]2CC[C@H](C1)C(=C)[C@H]3O	C19H28O3	304.42
133	wikstroemioidin M	4.1	4.1	3.7	4.8	2.7	NT	4.7	NT	NT	NT	NT	NT	NT	NT	NT	NT	NT	NT	NT	NT	NT	NT	NT	NT	NT	NT	NT	NT	NT	NT	NT	NT	NT	NT	NT	NT	NT	NT	NT	NT	NT	NT	NT	NT	13	OC[C@@]1(C)[C@H](O)CCC2[C@@H]1CC[C@]13[C@H]2C[C@@H]([C@H](C1)C(=C)C3=O)O	C19H28O4	320.42
134	wikstroemioidin N	NT	NT	NT	NT	NT	NT	NT	NT	NT	NT	NT	NT	NT	NT	NT	NT	NT	NT	NT	NT	NT	NT	NT	NT	NT	NT	NT	NT	NT	NT	NT	NT	NT	NT	NT	NT	NT	NT	NT	NT	NT	NT	NT	NT	13	CC(=O)O[C@@H]1C[C@@H]2C(C)(C)CCC[C@]2([C@H]2[C@@]31[C@H](O)[C@H](C(=C)[C@H]3O)[C@H](C2)O)C	C22H34O5	378.5
135	wikstroemioidin O	4.8	5.1	5.1	3.7	2.3	NT	2.5	NT	NT	NT	NT	NT	NT	NT	NT	NT	NT	NT	NT	NT	NT	NT	NT	NT	NT	NT	NT	NT	NT	NT	NT	NT	NT	NT	NT	NT	NT	NT	NT	NT	NT	NT	NT	NT	13	C=C1[C@@H]2C[C@@H]([C@@H]3[C@](C1=O)([C@@H]2O)C[C@H](O)[C@H]1[C@@]3(C)CCCC1(C)C)O	C20H30O4	334.45
136	wikstroemioidin P	3.1	0.8	1	1.6	1	NT	1.1	NT	NT	NT	NT	NT	NT	NT	NT	NT	NT	NT	NT	NT	NT	NT	NT	NT	NT	NT	NT	NT	NT	NT	NT	NT	NT	NT	NT	NT	NT	NT	NT	NT	NT	NT	NT	NT	13	O[C@H]1C[C@H]2C(=C)C(=O)[C@@]3([C@@H]1[C@]1(C)CCCC([C@H]1C(=O)C3)(C)C)[C@@H]2O	C20H28O4	332.43
137	wikstroemioidin Q	3.2	1.4	0.9	1.7	1	NT	1.9	NT	NT	NT	NT	NT	NT	NT	NT	NT	NT	NT	NT	NT	NT	NT	NT	NT	NT	NT	NT	NT	NT	NT	NT	NT	NT	NT	NT	NT	NT	NT	NT	NT	NT	NT	NT	NT	13	O=C[C@@]1(C)CCC[C@@]2([C@@H]1CC[C@]13[C@H]2C[C@@H]([C@H]([C@H]1O)C(=C)C3=O)O)C	C20H28O4	332.43
138	wikstroemioidin R	>10	>10	>10	>10	>10	NT	23.9	NT	NT	NT	NT	NT	NT	NT	NT	NT	NT	NT	NT	NT	NT	NT	NT	NT	NT	NT	NT	NT	NT	NT	NT	NT	NT	NT	NT	NT	NT	NT	NT	NT	NT	NT	NT	NT	13	OC[C@@]1(C)CCC[C@@]2([C@@H]1CC[C@]13[C@H]2C[C@@H]([C@H](C1)C(=C)[C@H]3O)O)C	C20H32O3	320.47
139	wikstroemioidin S	NT	NT	NT	NT	NT	NT	NT	NT	NT	NT	NT	NT	NT	NT	NT	NT	NT	NT	NT	NT	NT	NT	NT	NT	NT	NT	NT	NT	NT	NT	NT	NT	NT	NT	NT	NT	NT	NT	NT	NT	NT	NT	NT	NT	13	OC[C@@]1(C)CCCC2[C@@H]1CC(=O)[C@]13[C@H]2CC[C@H]([C@H]1O)C(=C)[C@H]3O	C19H28O4	320.42
140	wikstroemioidin T	>10	>10	>10	>10	>10	NT	NT	NT	NT	NT	NT	NT	NT	NT	NT	NT	NT	NT	NT	NT	NT	NT	NT	NT	NT	NT	NT	NT	NT	NT	NT	NT	NT	NT	NT	NT	NT	NT	NT	NT	NT	NT	NT	NT	13	OC[C@@]1(C)CCC[C@@]2([C@@H]1C[C@@H](O)[C@]13[C@H]2C[C@@H]([C@H]([C@H]1O)C(=C)C3=O)O)CO	C20H30O6	366.45
141	wikstroemioidin U	>10	>10	>10	>10	>10	NT	9.9	NT	NT	NT	NT	NT	NT	NT	NT	NT	NT	NT	NT	NT	NT	NT	NT	NT	NT	NT	NT	NT	NT	NT	NT	NT	NT	NT	NT	NT	NT	NT	NT	NT	NT	NT	NT	NT	13	O=C[C@@]12CCC[C@]([C@H]1CC[C@@]13[C@H]2CC[C@H]([C@H]3O)C(=C)C1=O)(C)CO	C20H28O4	332.43
142	wikstroemioidin V	>10	7.1	>10	7.3	4	NT	2.8	NT	NT	NT	NT	NT	NT	NT	NT	NT	NT	NT	NT	NT	NT	NT	NT	NT	NT	NT	NT	NT	NT	NT	NT	NT	NT	NT	NT	NT	NT	NT	NT	NT	NT	NT	NT	NT	13	OC[C@@]12CCC[C@]([C@H]1C[C@H]([C@]13[C@H]2CC[C@H](C1)C(=C)C3=O)O)(C)CO	C20H30O4	334.45
143	Nervonin G	>10	>10	>10	>10	>10	NT	NT	NT	NT	NT	NT	NT	NT	NT	NT	NT	NT	NT	NT	NT	NT	NT	NT	NT	NT	NT	NT	NT	NT	NT	NT	NT	NT	NT	NT	NT	NT	NT	NT	NT	NT	NT	NT	NT	13	CC(=O)O[C@H]1C[C@@H]2C[C@]3([C@@H]1[C@]1(C)[C@@H](OC(=O)C)C[C@@H](C([C@H]1[C@H]([C@@H]3OC(=O)C)OC(=O)C)(C)C)O)[C@@H](C2=C)O	C28H40O10	536.61
144	Adenanthin J	>10	>10	>10	>10	>10	NT	NT	NT	NT	NT	NT	NT	NT	NT	NT	NT	NT	NT	NT	NT	NT	NT	NT	NT	NT	NT	NT	NT	NT	NT	NT	NT	NT	NT	NT	NT	NT	NT	NT	NT	NT	NT	NT	NT	13	CC(=O)O[C@H]1C[C@@H]2C[C@]3([C@@H]1[C@]1(C)[C@@H](OC(=O)C)C[C@@H](C([C@H]1C(=O)[C@@H]3OC(=O)C)(C)C)O)[C@@H](C2=C)O	C26H36O9	492.56
145	Adenanthin K	>10	>10	>10	>10	>10	NT	NT	NT	NT	NT	NT	NT	NT	NT	NT	NT	NT	NT	NT	NT	NT	NT	NT	NT	NT	NT	NT	NT	NT	NT	NT	NT	NT	NT	NT	NT	NT	NT	NT	NT	NT	NT	NT	NT	13	CC(=O)O[C@H]1C[C@@H]2C[C@]3([C@@H]1[C@]1(C)[C@@H](OC(=O)C)C[C@@H](C([C@H]1C(=O)[C@@H]3O)(C)C)O)[C@@H](C2=C)OC(=O)C	C26H36O9	492.56
146	Nervonin E	>10	>10	>10	>10	>10	NT	NT	NT	NT	NT	NT	NT	NT	NT	NT	NT	NT	NT	NT	NT	NT	NT	NT	NT	NT	NT	NT	NT	NT	NT	NT	NT	NT	NT	NT	NT	NT	NT	NT	NT	NT	NT	NT	NT	13	CC(=O)O[C@H]1C[C@@H]2C[C@]3([C@@H]1[C@]1(C)[C@@H](OC(=O)C)C[C@@H](C([C@H]1C(=O)[C@@H]3O)(C)C)O)[C@@H](C2=C)O	C24H34O8	450.52
147	Adenanthin	3.6	4	3.3	2.8	2	NT	3.3	NT	NT	NT	NT	NT	NT	NT	NT	NT	NT	NT	NT	NT	NT	NT	NT	NT	NT	NT	NT	NT	NT	NT	NT	NT	NT	NT	NT	NT	NT	NT	NT	NT	NT	NT	NT	NT	13	CC(=O)O[C@H]1C[C@@H]2C[C@]3([C@@H]1[C@]1(C)[C@@H](OC(=O)C)C[C@@H](C([C@H]1C(=O)[C@@H]3O)(C)C)O)[C@@H](C2=C)O	C24H34O8	450.52
148	Isoscoparins E	8.8	5.8	>10	>10	4.7	NT	7.2	NT	NT	NT	NT	NT	NT	NT	NT	NT	NT	NT	NT	NT	NT	NT	NT	NT	NT	NT	NT	NT	NT	NT	NT	NT	NT	NT	NT	NT	NT	NT	NT	NT	NT	NT	NT	NT	13	CC(=O)O[C@@H]1C[C@@H]2C(C)(C)CCC[C@]2([C@H]2[C@@]31[C@H](O)[C@H](C(=C)C3=O)[C@H]([C@@H]2O)O)C	C22H32O6	392.49
149	Isoscoparins L	0.5	1.2	0.8	0.4	0.6	NT	0.8	NT	NT	NT	NT	NT	NT	NT	NT	NT	NT	NT	NT	NT	NT	NT	NT	NT	NT	NT	NT	NT	NT	NT	NT	NT	NT	NT	NT	NT	NT	NT	NT	NT	NT	NT	NT	NT	13	O[C@H]1C[C@H]2[C@]3(C)CCCC([C@H]3C[C@H]([C@]32[C@@H]([C@@H]1C(=C)C3=O)O)O)(C)C	C20H30O4	334.45
150	Excisanin C	3	2.7	2.1	1.6	1.3	NT	1	NT	NT	NT	NT	NT	NT	NT	NT	NT	NT	NT	NT	NT	NT	NT	NT	NT	NT	NT	NT	NT	NT	NT	NT	NT	NT	NT	NT	NT	NT	NT	NT	NT	NT	NT	NT	NT	13	OC[C@@]1(C)CCC[C@@]2([C@@H]1C[C@@H](O)[C@@]13[C@H]2CC[C@H]([C@H]3O)C(=C)C1=O)C	C20H30O4	334.45
151	Albopilosin A	2	1.4	3.2	1.7	0.9	NT	1.9	NT	NT	NT	NT	NT	NT	NT	NT	NT	NT	NT	NT	NT	NT	NT	NT	NT	NT	NT	NT	NT	NT	NT	NT	NT	NT	NT	NT	NT	NT	NT	NT	NT	NT	NT	NT	NT	13	CC(=O)OC[C@@]1(C)CCCC2[C@@H]1C[C@@H](O)[C@]13[C@H]2C[C@@H]([C@H]([C@H]1O)C(=C)C3=O)O	C21H30O6	378.46
152	Phyllostachysin F	3.3	2.1	2.3	1.5	1.1	NT	1	NT	NT	NT	NT	NT	NT	NT	NT	NT	NT	NT	NT	NT	NT	NT	NT	NT	NT	NT	NT	NT	NT	NT	NT	NT	NT	NT	NT	NT	NT	NT	NT	NT	NT	NT	NT	NT	13	C=C1[C@@H]2C[C@@H]([C@@H]3[C@](C1=O)([C@@H]2O)[C@H](O)C[C@H]1[C@@]3(C)CCCC1(C)C)O	C20H30O4	334.45
153	Rabdokunmins A	8.8	5.8	>10	>10	4.7	NT	7.2	NT	NT	NT	NT	NT	NT	NT	NT	NT	NT	NT	NT	NT	NT	NT	NT	NT	NT	NT	NT	NT	NT	NT	NT	NT	NT	NT	NT	NT	NT	NT	NT	NT	NT	NT	NT	NT	13	CC(=O)O[C@@H]1[C@H]2[C@@H](O)[C@@H]([C@@H]3[C@]1([C@H](O)C[C@H]1[C@@]3(C)CCCC1(C)C)C(=O)C2=C)O	C22H32O6	392.49
154	Rabdokunmins B	8.8	4	>10	>10	4	NT	4.8	NT	NT	NT	NT	NT	NT	NT	NT	NT	NT	NT	NT	NT	NT	NT	NT	NT	NT	NT	NT	NT	NT	NT	NT	NT	NT	NT	NT	NT	NT	NT	NT	NT	NT	NT	NT	NT	13	OC[C@@]1(C)CCC[C@@]2([C@@H]1CC[C@]13[C@H]2C[C@@H]([C@H]([C@H]1O)C(=C)C3=O)O)C	C20H30O4	334.45
155	Rabdokunmins D	>10	>10	>10	>10	>10	NT	NT	NT	NT	NT	NT	NT	NT	NT	NT	NT	NT	NT	NT	NT	NT	NT	NT	NT	NT	NT	NT	NT	NT	NT	NT	NT	NT	NT	NT	NT	NT	NT	NT	NT	NT	NT	NT	NT	13	OC[C@@]1(C)CCC[C@@]2([C@@H]1C[C@@H](O)[C@@]13[C@H]2[C@@H](O)C[C@H]([C@H]3O)C(=C)C1=O)C	C20H30O5	350.45
156	Macrocalyxin C	3.7	4	>10	3.7	2.1	NT	2.7	NT	NT	NT	NT	NT	NT	NT	NT	NT	NT	NT	NT	NT	NT	NT	NT	NT	NT	NT	NT	NT	NT	NT	NT	NT	NT	NT	NT	NT	NT	NT	NT	NT	NT	NT	NT	NT	13	O=C[C@@]1(C)CCC[C@@]2([C@@H]1C[C@@H](O)[C@]13[C@H]2C[C@@H]([C@H]([C@H]1O)C(=C)C3=O)O)C	C20H28O5	348.43
157	Rbdoloxin B	2.9	3.4	4.4	3	2.4	NT	1.9	NT	NT	NT	NT	NT	NT	NT	NT	NT	NT	NT	NT	NT	NT	NT	NT	NT	NT	NT	NT	NT	NT	NT	NT	NT	NT	NT	NT	NT	NT	NT	NT	NT	NT	NT	NT	NT	13	O[C@H]1[C@H](O)[C@H]2C3CCCC([C@H]3C[C@H]([C@]32[C@@H]([C@@H]1C(=C)C3=O)O)O)(C)C	C19H28O5	336.42
158	Albopilosin B	>10	>10	>10	>10	>10	NT	NT	NT	NT	NT	NT	NT	NT	NT	NT	NT	NT	NT	NT	NT	NT	NT	NT	NT	NT	NT	NT	NT	NT	NT	NT	NT	NT	NT	NT	NT	NT	NT	NT	NT	NT	NT	NT	NT	13	OC[C@@]1(C)CCCC2[C@@H]1C[C@@H](O)[C@@]13[C@H]2CC[C@H]([C@H]3O)C[C@@H]1OC(=O)C	C20H32O5	352.47
159	3β,7α,14β,18-tetrahydroxy-ent-kaur-16-ene_x0002_12,15-dione	>10	>10	>10	>10	>10	NT	NT	NT	NT	NT	NT	NT	NT	NT	NT	NT	NT	NT	NT	NT	NT	NT	NT	NT	NT	NT	NT	NT	NT	NT	NT	NT	NT	NT	NT	NT	NT	NT	NT	NT	NT	NT	NT	NT	13	OC[C@@]1(C)[C@@H](O)CCC2[C@@H]1C[C@@H](O)[C@]13[C@H]2CC(=O)[C@H]([C@H]1O)C(=C)C3=O	C19H26O6	350.41
160	1α,7α,14β-trihydroxy-20-acetoxy-ent-kaur-15-one	NT	NT	NT	NT	NT	NT	NT	3.07 ± 0.02	5.59 ± 0.19	NT	NT	NT	NT	NT	NT	NT	NT	NT	NT	NT	NT	NT	NT	NT	NT	NT	NT	NT	NT	2.94 ± 0.06	>10	6.33 ± 0.34	NT	NT	NT	NT	NT	NT	NT	NT	NT	NT	NT	NT	14	CC(=O)OC[C@]12[C@@H](O)CCC([C@H]2C[C@H]([C@]23[C@H]1CC[C@H]([C@H]2O)[C@H](C3=O)C)O)(C)C	C22H34O6	394.5
161	1α,7α,14β,18-tetrahydroxy-20-acetoxy-ent-kaur-15-one	NT	NT	NT	NT	NT	NT	NT	3.21 ± 0.09	4.17 ± 0.25	NT	NT	NT	NT	NT	NT	NT	NT	NT	NT	NT	NT	NT	NT	NT	NT	NT	NT	NT	NT	2.45 ± 0.12	>10	5.61 ± 0.19	NT	NT	NT	NT	NT	NT	NT	NT	NT	NT	NT	NT	14	OC[C@@]1(C)CC[C@@H]([C@@]2([C@@H]1C[C@@H](O)[C@]13[C@H]2CC[C@H]([C@H]1O)[C@H](C3=O)C)COC(=O)C)O	C22H34O7	410.5
162	1α-acetoxy-14β-hydroxy-7α,20-epoxy-ent-kaur-16-en-15-one	NT	NT	NT	NT	NT	NT	NT	2.20 ± 1.12	>10	NT	NT	NT	NT	NT	NT	NT	NT	NT	NT	NT	NT	NT	NT	NT	NT	NT	NT	NT	NT	2.13 ± 0.81	5.68 ± 0.73	1.09 ± 0.13	NT	NT	NT	NT	NT	NT	NT	NT	NT	NT	NT	NT	14	CC(=O)O[C@H]1CCC([C@@H]2[C@]31CO[C@H](C2)[C@@]12[C@H]3CC[C@H]([C@H]2O)C(=C)C1=C)(C)C	C23H32O4	372.5
163	Henryin	NT	NT	NT	NT	NT	NT	NT	1.54 ± 0.32	1.31 ± 0.76	NT	NT	NT	NT	NT	NT	NT	NT	NT	NT	NT	NT	NT	NT	NT	NT	NT	NT	NT	NT	1.77 ± 0.22	2.07 ± 0.36	1.42 ± 0.20	NT	NT	NT	NT	NT	NT	NT	NT	NT	NT	NT	NT	14	CC(=O)OC[C@]12[C@@H](O)CCC([C@H]2C[C@H]([C@]23[C@H]1CC[C@H]([C@H]2O)C(=C)C3=O)O)(C)C	C22H32O6	392.49
164	Kamebanin	NT	NT	NT	NT	NT	NT	NT	7.88 ± 1.02	2.99 ± 0.76	NT	NT	NT	NT	NT	NT	NT	NT	NT	NT	NT	NT	NT	NT	NT	NT	NT	NT	NT	NT	4.85 ± 0.33	>10	1.56 ± 0.34	NT	NT	NT	NT	NT	NT	NT	NT	NT	NT	NT	NT	14	C=C1[C@@H]2CC[C@@H]3[C@](C1=O)([C@@H]2O)[C@H](O)C[C@H]1[C@@]3(C)[C@@H](O)CCC1(C)C	C20H30O4	334.45
165	Reniformin	NT	NT	NT	NT	NT	NT	NT	7.45 ± 0.22	5.17 ± 0.61	NT	NT	NT	NT	NT	NT	NT	NT	NT	NT	NT	NT	NT	NT	NT	NT	NT	NT	NT	NT	4.81 ± 0.01	>10	1.98 ± 0.13	NT	NT	NT	NT	NT	NT	NT	NT	NT	NT	NT	NT	14	CCO[C@H]1C[C@@H]2C[C@H]3[C@@]1([C@@H](O)CCC3(C)C)[C@H]1[C@]32C(=O)C(=C)[C@@H]([C@H]3O)CC1	C23H34O4	374.51
166	Kamebacetal A	NT	NT	NT	NT	NT	NT	NT	1.09 ± 0.06	5.31 ± 0.14	NT	NT	NT	NT	NT	NT	NT	NT	NT	NT	NT	NT	NT	NT	NT	NT	NT	NT	NT	NT	4.87 ± 1.12	2.58 ± 0.23	1.44 ± 0.07	NT	NT	NT	NT	NT	NT	NT	NT	NT	NT	NT	NT	14	CO[C@H]1C[C@@H]2C[C@H]3[C@@]1([C@@H](O)CCC3(C)C)[C@H]1[C@@]32[C@H](O)[C@@H](CC1)C(=C)C3=O	C22H32O4	360.49
167	Kamebacetal B	NT	NT	NT	NT	NT	NT	NT	7.35 ± 0.48	4.97 ± 0.84	NT	NT	NT	NT	NT	NT	NT	NT	NT	NT	NT	NT	NT	NT	NT	NT	NT	NT	NT	NT	4.55 ± 0.02	2.38 ± 0.31	4.88 ± 0.22	NT	NT	NT	NT	NT	NT	NT	NT	NT	NT	NT	NT	14	CO[C@@H]1O[C@@H]2C[C@H]3[C@@]1([C@@H](O)CCC3(C)C)[C@H]1[C@@]32[C@H](O)[C@@H](CC1)C(=C)C3=O	C21H30O5	362.46
168	Oridonin	NT	NT	NT	NT	NT	NT	NT	7.88 ± 1.02	2.99 ± 0.76	NT	NT	NT	NT	NT	NT	NT	NT	NT	NT	NT	NT	NT	NT	NT	NT	NT	NT	NT	NT	4.85 ± 0.33	>10	1.56 ± 0.34	NT	NT	NT	NT	NT	NT	NT	NT	NT	NT	NT	NT	14	C=C1[C@@H]2CC[C@@H]3[C@](C1=O)([C@@H]2O)[C@]1(O)OC[C@@]23[C@@H](O)CCC([C@H]2[C@@H]1O)(C)C	C20H28O6	364.43
169	Ent-7,20-epoxy- kaur-16-en-1α,6β,7β,15β-tetrahydroxyl-11-O-β-d-glucopyranoside	0.38 ± 0.01l	0.96 ± 0.06l	NT	NT	NT	NT	NT	NT	0.53 ± 0.02l	NT	NT	NT	NT	NT	NT	NT	NT	NT	NT	NT	NT	NT	NT	NT	NT	NT	NT	NT	NT	NT	NT	1.15 ± 0.04l	NT	NT	NT	NT	NT	NT	NT	NT	NT	NT	NT	NT	15	OCC1OC(O[C@H]2C[C@@H]3C[C@]4(C2[C@]25CO[C@@]4([C@H](C5C(CC[C@@H]2O)(C)C)O)O)[C@@H](C3=C)O)C(C(C1O)O)O	C26H40O11	528.59
170	Ent-7,20-epoxy-kaur-16-en 6β,7β,14β,15β-tetrahydroxyl-1-O-β-d-glucopyranoside	0.35 ± 0.01l	0.89 ± 0.03l	NT	NT	NT	NT	NT	NT	0.53 ± 0.04l	NT	NT	NT	NT	NT	NT	NT	NT	NT	NT	NT	NT	NT	NT	NT	NT	NT	NT	NT	NT	NT	NT	0.99 ± 0.05l	NT	NT	NT	NT	NT	NT	NT	NT	NT	NT	NT	NT	15	OCC1OC(O[C@H]2CCC(C3[C@]42CO[C@]([C@H]3O)([C@]23C4CC[C@H]([C@H]2O)C(=C)[C@H]3O)O)(C)C)C(C(C1O)O)O	C26H40O11	528.59
171	Ent-7,20-epoxy-kaur-16-en-6β,7β,15β- trihydroxyl-1-O-β-d-glucopyranoside	0.26 ± 0.01l	0.21 ± 0.04l	NT	NT	NT	NT	NT	NT	0.27 ± 0.02l	NT	NT	NT	NT	NT	NT	NT	NT	NT	NT	NT	NT	NT	NT	NT	NT	NT	NT	NT	NT	NT	NT	0.87 ± 0.03l	NT	NT	NT	NT	NT	NT	NT	NT	NT	NT	NT	NT	15	OCC1OC(O[C@H]2CCC(C3[C@]42CO[C@]([C@H]3O)([C@]23C4CC[C@H](C2)C(=C)[C@H]3O)O)(C)C)C(C(C1O)O)O	C26H40O10	512.59
172	Ent-7,20-epoxy-kaur-16-en-7β,11β,14α,15β-tetrahydr- oxyl-6-O-β-d-glucopyranoside	0.29 ± 0.02l	0.61 ± 0.11l	NT	NT	NT	NT	NT	NT	0.60 ± 0.01l	NT	NT	NT	NT	NT	NT	NT	NT	NT	NT	NT	NT	NT	NT	NT	NT	NT	NT	NT	NT	NT	NT	2.44 ± 0.08l	NT	NT	NT	NT	NT	NT	NT	NT	NT	NT	NT	NT	15	OCC1OC(O[C@H]2C3C(C)(C)CCC[C@@]43CO[C@@]2(O)[C@]23C4[C@@H](O)C[C@H]([C@@H]2O)C(=C)[C@H]3O)C(C(C1O)O)O	C26H40O11	528.59
173	Enmenol-1-β-glucoside	0.28 ± 0.03l	0.23 ± 0.05l	NT	NT	NT	NT	NT	NT	0.24 ± 0.03l	NT	NT	NT	NT	NT	NT	NT	NT	NT	NT	NT	NT	NT	NT	NT	NT	NT	NT	NT	NT	NT	NT	0.85 ± 0.07l	NT	NT	NT	NT	NT	NT	NT	NT	NT	NT	NT	NT	15	OCC1OC(O[C@H]2CCC(C3[C@]42CO[C@]([C@H]3O)([C@]23C4[C@@H](O)C[C@H](C2)C(=C)[C@H]3O)O)(C)C)C(C(C1O)O)O	C26H40O11	528.59
174	Isodonterpene II	0.40 ± 0.01l	0.65 ± 0.05l	NT	NT	NT	NT	NT	NT	0.68 ± 0.01l	NT	NT	NT	NT	NT	NT	NT	NT	NT	NT	NT	NT	NT	NT	NT	NT	NT	NT	NT	NT	NT	NT	0.86 ± 0.02l	NT	NT	NT	NT	NT	NT	NT	NT	NT	NT	NT	NT	15	OCC1OC(O[C@H]2CCC(C3[C@]42CO[C@]([C@H]3O)([C@]23C4CC[C@H]([C@@H]2O)C(=C)[C@H]3O)O)(C)C)C(C(C1O)O)O	C26H40O11	528.59
175	Enmenol	0.29 ± 0.45l	0.18 ± 4.42l	NT	NT	NT	NT	NT	NT	0.28 ± 0.04l	NT	NT	NT	NT	NT	NT	NT	NT	NT	NT	NT	NT	NT	NT	NT	NT	NT	NT	NT	NT	NT	NT	0.38 ± 2.11l	NT	NT	NT	NT	NT	NT	NT	NT	NT	NT	NT	NT	15	C=C1[C@@H]2CCC3[C@]([C@@H]1O)([C@H]2O)[C@]1(O)OC[C@@]23[C@@H](O)CCC(C2[C@@H]1O)(C)C	C20H30O6	366.45
176	10α,15α-dihydroxy-6,7-seco-1α,7:6,11α- diolide-20-nor-ent-kaur-16-ene	NT	NT	NT	NT	NT	NT	NTb	NT	NT	NT	NT	NT	NT	NT	NT	NT	NT	NT	NT	NT	NT	NT	NT	NT	NT	NT	NT	NT	NT	NT	NT	NT	NT	NT	NT	NT	NT	NT	NT	NT	NT	NT	NT	NT	16	C=C1[C@@H]2C[C@H]3[C@@H]4[C@]([C@@H]1O)(C2)C(=O)O[C@@H]1[C@]4(O)[C@H](C(=O)O3)C(CC1)(C)C	C19H24O6	348.39
177	15α-acetoxy-6α- hydroxy-20-oxo-6,11-epoxy-6,7-seco-1α,7-olide-ent-kaur-9- (11),16-diene	>10	>10	>10	>10	>10	NT	>25b	NT	NT	NT	NT	NT	NT	NT	NT	NT	NT	NT	NT	NT	NT	NT	NT	NT	NT	NT	NT	NT	NT	NT	NT	NT	NT	NT	NT	NT	NT	NT	NT	NT	NT	NT	NT	NT	16	O=C[C@@]12[C@@H]3CCC([C@H]1[C@@H](O)OC1=C2[C@@]2(C(=O)O3)C[C@@H](C1)C(=C)[C@H]2OC(=O)C)(C)C	C22H26O7	402.44
178	20(R)-15α-acetoxy-6β-hydroxy-20-methoxy- 6,20α-epoxy-6,7-seco-1α,7-olide-ent-kaur-16-ene	>10	>10	>10	>10	>10	NT	>25b	NT	NT	NT	NT	NT	NT	NT	NT	NT	NT	NT	NT	NT	NT	NT	NT	NT	NT	NT	NT	NT	NT	NT	NT	NT	NT	NT	NT	NT	NT	NT	NT	NT	NT	NT	NT	NT	16	CO[C@H]1O[C@H]([C@H]2[C@@]31[C@H](CCC2(C)C)OC(=O)[C@]12[C@H]3CC[C@H](C1)C(=C)[C@H]2OC(=O)C)O	C23H32O7	420.5
179	20(S*)-15α-acetoxy-6β,11α-dihydroxy-20- methoxy-6,20α-epoxy-6,7-seco-1α,7-olide-ent-kaur-16-ene	4.3	>10	>10	3.5	3.3	NT	1.5b	NT	NT	NT	NT	NT	NT	NT	NT	NT	NT	NT	NT	NT	NT	NT	NT	NT	NT	NT	NT	NT	NT	NT	NT	NT	NT	NT	NT	NT	NT	NT	NT	NT	NT	NT	NT	NT	16	CO[C@H]1O[C@H]([C@H]2[C@@]31[C@H](CCC2(C)C)OC(=O)[C@]12[C@H]3[C@@H](O)C[C@H](C1)C(=C)[C@H]2OC(=O)C)O	C23H32O8	436.5
180	20(R*)-6β,11α,15α-trihydroxy-20-methoxy-6,20α-epoxy-6,7- seco-1α,7-olide-ent-kaur-16-ene	NT	NT	NT	NT	NT	NT	NTb	NT	NT	NT	NT	NT	NT	NT	NT	NT	NT	NT	NT	NT	NT	NT	NT	NT	NT	NT	NT	NT	NT	NT	NT	NT	NT	NT	NT	NT	NT	NT	NT	NT	NT	NT	NT	NT	16	CO[C@H]1O[C@H]([C@H]2[C@@]31[C@H](CCC2(C)C)OC(=O)[C@]12[C@H]3[C@@H](O)C[C@H](C1)C(=C)[C@H]2O)O	C21H30O7	394.46
181	11β,14β- diacetoxy-6β,7β-dihydroxy-7α,20-epoxy-ent-kaur-16-en-15-one	4.6	>10	>10	>10	3.2	NT	6.3	NT	NT	NT	NT	NT	NT	NT	NT	NT	NT	NT	NT	NT	NT	NT	NT	NT	NT	NT	NT	NT	NT	NT	NT	NT	NT	NT	NT	NT	NT	NT	NT	NT	NT	NT	NT	NT	16	CC(=O)OC[C@]1(C)CC[C@H]([C@@]23[C@@H]1[C@H](O)[C@](O)(OC2=C)[C@]12[C@H]3CC[C@H]([C@H]1O)[C@H](C2=O)C)O	C23H32O8	436.5
182	19-acetoxy-1β,6β,7β,14β-tetrahydroxy-7α,20- epoxy-ent-kaur-15-one	>10	>10	>10	>10	>10	NT	>25	NT	NT	NT	NT	NT	NT	NT	NT	NT	NT	NT	NT	NT	NT	NT	NT	NT	NT	NT	NT	NT	NT	NT	NT	NT	NT	NT	NT	NT	NT	NT	NT	NT	NT	NT	NT	NT	16	CC(=O)OC[C@]1(C)[C@@H](O)C[C@H]([C@@]23[C@@H]1[C@H](O)[C@H](OC2=C)[C@]12[C@H]3CC[C@H](C1)[C@H](C2=O)C)O	C23H32O7	420.5
183	19-acetoxy-1β,3β,6β,7β-tetrahy- droxy-7α,20-epoxy-ent-kaur-15-one	>10	>10	>10	>10	>10	NT	>25	NT	NT	NT	NT	NT	NT	NT	NT	NT	NT	NT	NT	NT	NT	NT	NT	NT	NT	NT	NT	NT	NT	NT	NT	NT	NT	NT	NT	NT	NT	NT	NT	NT	NT	NT	NT	NT	16	C[C@@H]1[C@@H]2C[C@@H]([C@@H]3[C@]([C@@H]1O)([C@@H]2O)[C@H]1OC(=C)[C@]23[C@H]([C@@H]1O)C(C)(C)CCC2)O	C21H32O5	364.48
184	6β,7β,11β,14β,15β- pentahydroxy-7α,20-epoxy-ent-kaurane	>10	>10	>10	>10	>10	NT	>25	NT	NT	NT	NT	NT	NT	NT	NT	NT	NT	NT	NT	NT	NT	NT	NT	NT	NT	NT	NT	NT	NT	NT	NT	NT	NT	NT	NT	NT	NT	NT	NT	NT	NT	NT	NT	NT	16	C[C@@H]1[C@@H]2CC[C@@H]3[C@]([C@@H]1O)([C@@H]2O)[C@H]1OC(=O)[C@]23[C@H]([C@@H]1O)C(C)(C)CCC2	C20H30O5	350.45
185	6β,7β,14β,15β- tetrahydroxy-7α,20-olide-ent-kaurane	>10	>10	>10	>10	>10	NT	>25	NT	NT	NT	NT	NT	NT	NT	NT	NT	NT	NT	NT	NT	NT	NT	NT	NT	NT	NT	NT	NT	NT	NT	NT	NT	NT	NT	NT	NT	NT	NT	NT	NT	NT	NT	NT	NT	16	C=C1[C@@H]2CC=C3[C@]([C@@H]1O)([C@@H]2O)[C@@]1(O)OC[C@@]23[C@@H](O)CCC([C@H]2[C@@H]1O)(C)C	C20H28O6	364.43
186	1α,6β,7β,14β,15β-pentahydroxy-7α,20-epoxy-ent- kaur-9(11),16-diene	>10	>10	>10	>10	>10	NT	>25	NT	NT	NT	NT	NT	NT	NT	NT	NT	NT	NT	NT	NT	NT	NT	NT	NT	NT	NT	NT	NT	NT	NT	NT	NT	NT	NT	NT	NT	NT	NT	NT	NT	NT	NT	NT	NT	16	C=C1[C@@H]2CC=C3[C@](C1=O)(C2)[C@@]1(O)OC[C@@]23[C@@H](O)CCC([C@H]2[C@@H]1O)(C)C	C20H26O5	346.42
187	1α,6β,7β-trihydroxy-7α,20-epoxy-ent-kaur-9(11),16-dien-15- one	8.8	3.5	4.6	3.3	3.4	NT	2	NT	NT	NT	NT	NT	NT	NT	NT	NT	NT	NT	NT	NT	NT	NT	NT	NT	NT	NT	NT	NT	NT	NT	NT	NT	NT	NT	NT	NT	NT	NT	NT	NT	NT	NT	NT	NT	16	CCO[C@@H]1O[C@@]2(O)[C@H]([C@H]3[C@@]1([C@@H](O)CCC3(C)C)C1[C@@]32[C@H](O)[C@@H](CC1)C(=C)C3=O)O	C22H32O7	408.49
188	20(R*)-20-ethoxy- 1α,6β,7β,14β-tetrahydroxy-7α,20-epoxy-ent-kaur-16-en-15-one	5.9b	>10b	>10	8.4	7.8	NT	3.9	NT	NT	NT	NT	NT	NT	NT	NT	NT	NT	NT	NT	NT	NT	NT	NT	NT	NT	NT	NT	NT	NT	NT	NT	NT	NT	NT	NT	NT	NT	NT	NT	NT	NT	NT	NT	NT	16	CCO[C@H]1O[C@@]2(O)[C@H]([C@H]3[C@@]1([C@@H](O)CCC3(C)C)C1[C@@]32[C@H](O)[C@@H](CC1)C(=C)C3=O)O	C22H32O7	408.49
189	20(S*)-20-ethoxy-1α,6β,7β,14β-tetrahydroxy-7α,20- epoxy-ent-kaur-16-en-15-one	NT	NT	NT	NT	NT	NT	NT	NT	NT	NT	NT	NT	NT	NT	NT	NT	NT	NT	NT	NT	NT	NT	NT	NT	NT	NT	NT	NT	NT	NT	NT	NT	NT	NT	NT	NT	NT	NT	NT	NT	NT	NT	NT	NT	16	CCCCO[C@H]1O[C@@]2(O)[C@H]([C@H]3[C@@]1([C@@H](O)CCC3(C)C)C1[C@@]32[C@H](O)[C@@H](CC1)C(=C)C3=O)O	C24H36O7	436.54
190	20(S*)-20-n-butoxy- 1α,6β,7β,14β-tetrahydroxy-7α,20-epoxy-ent-kaur-16-en-15-one	1.2	3.2	3.9	2.6	2.8	NT	1.5	NT	NT	NT	NT	NT	NT	NT	NT	NT	NT	NT	NT	NT	NT	NT	NT	NT	NT	NT	NT	NT	NT	NT	NT	NT	NT	NT	NT	NT	NT	NT	NT	NT	NT	NT	NT	NT	16	C=C1[C@@H]2CC[C@@H]3[C@](C1=O)([C@@H]2O)[C@@]1(O)O[C@@H]([C@@]23[C@H](O)CCC([C@H]2C1=O)(C)C)O	C20H26O7	378.42
191	20(S*)- 1β,7β,14β,20-tetrahydroxy-7,20-cyclo-kaur-16-ene-6,15-dione	NT	NT	NT	NT	NT	NT	NT	NT	NT	NT	NT	NT	NT	NT	NT	NT	NT	NT	NT	NT	NT	NT	NT	NT	NT	NT	NT	NT	NT	NT	NT	NT	NT	NT	NT	NT	NT	NT	NT	NT	NT	NT	NT	NT	16	CC(=O)O[C@H]1C[C@H]2C(=C)C(=O)[C@@]3([C@@H]1[C@@]14CCCC([C@H]4[C@@H]([C@@]3(OC1=C)O)O)(C)C)[C@@H]2OC(=O)C	C25H32O8	460.52
192	15α-hydroxy-6,7-seco-1α,7:11α,6-diolide-ent-kaur- 16-ene	6.1	>10	>10	>10	>10	NT	2	NT	NT	NT	NT	NT	NT	NT	NT	NT	NT	NT	NT	NT	NT	NT	NT	NT	NT	NT	NT	NT	NT	NT	NT	NT	NT	NT	NT	NT	NT	NT	NT	NT	NT	NT	NT	NT	16	O=C[C@]12[C@@H]3CCC([C@H]2C(=O)O[C@@H]2[C@@H]1[C@@]1(C(=O)O3)C[C@@H](C2)C(=C)[C@H]1O)(C)C	C20H24O6	360.4
193	Longikaurin G	3.5	4.5	8.6	5.1	2.5	NT	1.7	NT	NT	NT	NT	NT	NT	NT	NT	NT	NT	NT	NT	NT	NT	NT	NT	NT	NT	NT	NT	NT	NT	NT	NT	NT	NT	NT	NT	NT	NT	NT	NT	NT	NT	NT	NT	NT	16	C=C1[C@@H]2C[C@H]([C@@H]3[C@](C1=O)([C@@H]2O)[C@@]1(O)OC(=C)[C@@]23CCCC([C@H]2[C@@H]1O)(C)C)O	C21H28O6	376.44
194	Lasiokaurin	1.8	2.7	6.7	2.5	2.4	NT	1.9	NT	NT	NT	NT	NT	NT	NT	NT	NT	NT	NT	NT	NT	NT	NT	NT	NT	NT	NT	NT	NT	NT	NT	NT	NT	NT	NT	NT	NT	NT	NT	NT	NT	NT	NT	NT	NT	16	CC(=O)O[C@H]1CCC([C@@H]2[C@]31C(=C)O[C@@]([C@H]2O)([C@@]12[C@H]3CC[C@H]([C@H]2O)C(=C)C1=O)O)(C)C	C23H30O7	418.48
195	Isodonol	2.5	>10	>10	>10	>10	NT	5.2	NT	NT	NT	NT	NT	NT	NT	NT	NT	NT	NT	NT	NT	NT	NT	NT	NT	NT	NT	NT	NT	NT	NT	NT	NT	NT	NT	NT	NT	NT	NT	NT	NT	NT	NT	NT	NT	16	C=C1[C@@H]2CC[C@@H]3[C@](C1=O)([C@@H]2O)[C@@]1(O)OC(=C)[C@@]23[C@@H](O)CCC([C@H]2[C@@H]1O)(C)C	C21H28O6	376.44
196	Effusanin A	7.9	5.9	5.6	4.2	3.2	NT	3.4	NT	NT	NT	NT	NT	NT	NT	NT	NT	NT	NT	NT	NT	NT	NT	NT	NT	NT	NT	NT	NT	NT	NT	NT	NT	NT	NT	NT	NT	NT	NT	NT	NT	NT	NT	NT	NT	16	C=C1[C@@H]2CC[C@@H]3[C@](C1=O)(C2)[C@@]1(O)OC(=C)[C@@]23[C@@H](O)CCC([C@H]2[C@@H]1O)(C)C	C21H28O5	360.44
197	Rabdoternin B	>10	>10	>10	>10	>10	NT	6.1	NT	NT	NT	NT	NT	NT	NT	NT	NT	NT	NT	NT	NT	NT	NT	NT	NT	NT	NT	NT	NT	NT	NT	NT	NT	NT	NT	NT	NT	NT	NT	NT	NT	NT	NT	NT	NT	16	C=C1[C@@H]2CC[C@@H]3[C@]([C@@H]1O)([C@@H]2O)[C@@]1(O)OC(=O)[C@@]23[C@@H](O)CCC([C@H]2[C@@H]1O)(C)C	C20H28O7	380.43
198	Rabdoternin F	7	>10	>10	>10	9.4	NT	>25	NT	NT	NT	NT	NT	NT	NT	NT	NT	NT	NT	NT	NT	NT	NT	NT	NT	NT	NT	NT	NT	NT	NT	NT	NT	NT	NT	NT	NT	NT	NT	NT	NT	NT	NT	NT	NT	16	CO[C@H]1O[C@@]2(O)[C@H]([C@H]3[C@@]1([C@@H](O)CCC3(C)C)C1[C@@]32[C@H](O)[C@@H](CC1)C(=C)C3=O)O	C21H30O7	394.46
199	Rabdoternin E	2.6	>10	>10	>10	4.1	NT	2.3	NT	NT	NT	NT	NT	NT	NT	NT	NT	NT	NT	NT	NT	NT	NT	NT	NT	NT	NT	NT	NT	NT	NT	NT	NT	NT	NT	NT	NT	NT	NT	NT	NT	NT	NT	NT	NT	16	CO[C@@H]1O[C@@]2(O)[C@H]([C@H]3[C@@]1([C@@H](O)CCC3(C)C)C1[C@@]32[C@H](O)[C@@H](CC1)C(=C)C3=O)O	C21H30O7	394.46
200	Rubescensin O	5.3	>10	>10	>10	>10	NT	>25	NT	NT	NT	NT	NT	NT	NT	NT	NT	NT	NT	NT	NT	NT	NT	NT	NT	NT	NT	NT	NT	NT	NT	NT	NT	NT	NT	NT	NT	NT	NT	NT	NT	NT	NT	NT	NT	16	CO[C@H]1O[C@@]2(O)[C@H]([C@H]3[C@@]1([C@@H](O)CCC3(C)C)C1[C@@]32[C@H](O)[C@@H](CC1)C(=C)[C@H]3O)O	C21H32O7	396.47
201	7α,20-epoxy-6β,11β-dihydroxy-7β,14β-[(1-methylethy-lidene)-bis-oxy]-ent-kaur-16-en-15-one	1.5	2.6	3.4	1.8	2	NT	1.1	NT	NT	NT	NT	NT	NT	NT	NT	NT	NT	NT	NT	NT	NT	NT	NT	NT	NT	NT	NT	NT	NT	NT	NT	NT	NT	NT	NT	NT	NT	NT	NT	NT	NT	NT	NT	NT	16	C=C1[C@@H]2C[C@@H]([C@@H]3[C@]4(C1=O)[C@@H]2OC(O[C@]14OC[C@@]23CCCC([C@H]2[C@@H]1O)(C)C)(C)C)O	C23H32O6	404.5
202	Tenuifolin A	4.7	7.4	>10	>10	>10	NT	NT	NT	NT	NT	NT	NT	NT	NT	NT	NT	NT	NT	NT	NT	NT	NT	NT	NT	NT	NT	NT	NT	NT	NT	NT	NT	NT	NT	NT	NT	NT	NT	NT	NT	NT	NT	NT	NT	17	O[C@H]1C[C@@H]2C[C@]3([C@@H]1[C@]1(C)CC[C@H](C([C@H]1CC3)(C)C)O)C(=O)C2=C	C20H30O3	318.45
203	Tenuifolin B	>10	>10	>10	>10	>10	NT	6.9	NT	NT	NT	NT	NT	NT	NT	NT	NT	NT	NT	NT	NT	NT	NT	NT	NT	NT	NT	NT	NT	NT	NT	NT	NT	NT	NT	NT	NT	NT	NT	NT	NT	NT	NT	NT	NT	17	O[C@H]1C[C@@H]2C[C@]3([C@@H]1[C@]1(C)CC[C@@H](C([C@H]1CC3)(C)C)O)[C@@H](C2=C)O	C20H32O3	320.47
204	Tenuifolin C	>10	>10	>10	>10	>10	NT	>25	NT	NT	NT	NT	NT	NT	NT	NT	NT	NT	NT	NT	NT	NT	NT	NT	NT	NT	NT	NT	NT	NT	NT	NT	NT	NT	NT	NT	NT	NT	NT	NT	NT	NT	NT	NT	NT	17	CC(=O)O[C@H]1C[C@@H]2C[C@]3([C@@H]1[C@]1(C)[C@@H](OC(=O)C)C[C@@H](C([C@H]1CC3=O)(C)C)O)[C@@H](C2=C)OC(=O)C	C26H36O8	476.56
205	Tenuifolin D	>10	>10	>10	>10	>10	NT	>25	NT	NT	NT	NT	NT	NT	NT	NT	NT	NT	NT	NT	NT	NT	NT	NT	NT	NT	NT	NT	NT	NT	NT	NT	NT	NT	NT	NT	NT	NT	NT	NT	NT	NT	NT	NT	NT	17	CC(=O)O[C@H]1C[C@@H]2C[C@]3([C@@H]1[C@]1(C)[C@@H](OC(=O)C)C[C@@H](C([C@H]1C[C@@H]3O)(C)C)O)[C@@H](C2=C)O	C24H36O7	436.54
206	Tenuifolin E	>10	>10	>10	>10	>10	NT	>25	NT	NT	NT	NT	NT	NT	NT	NT	NT	NT	NT	NT	NT	NT	NT	NT	NT	NT	NT	NT	NT	NT	NT	NT	NT	NT	NT	NT	NT	NT	NT	NT	NT	NT	NT	NT	NT	17	O[C@H]1C[C@@H]2C[C@]3([C@@H]1[C@]1(C)CC[C@@H](C([C@H]1C(=O)[C@@H]3O)(C)C)O)[C@@H](C2=C)O	C20H30O5	350.45
207	Tenuifolin F	>10	>10	>10	>10	>10	NT	>25	NT	NT	NT	NT	NT	NT	NT	NT	NT	NT	NT	NT	NT	NT	NT	NT	NT	NT	NT	NT	NT	NT	NT	NT	NT	NT	NT	NT	NT	NT	NT	NT	NT	NT	NT	NT	NT	17	CC(=O)O[C@H]1C[C@H](O)C([C@@H]2[C@]1(C)[C@@H]1[C@@H](O)C[C@@H]3C[C@]1([C@H](O)C3=C)[C@H](C2=O)O)(C)C	C22H32O7	408.49
208	Tenuifolin G	>10	>10	>10	>10	>10	NT	>25	NT	NT	NT	NT	NT	NT	NT	NT	NT	NT	NT	NT	NT	NT	NT	NT	NT	NT	NT	NT	NT	NT	NT	NT	NT	NT	NT	NT	NT	NT	NT	NT	NT	NT	NT	NT	NT	17	CC(=O)O[C@H]1C[C@@H]2C[C@]3([C@@H]1[C@]1(C)[C@@H](O)C[C@@H](C([C@H]1C(=O)[C@@H]3O)(C)C)O)[C@@H](C2=C)O	C22H32O7	408.49
209	Tenuifolin H	>10	>10	>10	>10	>10	NT	>25	NT	NT	NT	NT	NT	NT	NT	NT	NT	NT	NT	NT	NT	NT	NT	NT	NT	NT	NT	NT	NT	NT	NT	NT	NT	NT	NT	NT	NT	NT	NT	NT	NT	NT	NT	NT	NT	17	CC(=O)O[C@H]1C[C@H](O)C([C@@H]2[C@]1(C)[C@@H]1C(=O)C[C@@H]3C[C@]1([C@H](O)C3=C)[C@H](C2=O)O)(C)C	C22H30O7	406.47
210	Tenuifolin I	0.8	1.9	4.5	3	4.3	NT	>25	NT	NT	NT	NT	NT	NT	NT	NT	NT	NT	NT	NT	NT	NT	NT	NT	NT	NT	NT	NT	NT	NT	NT	NT	NT	NT	NT	NT	NT	NT	NT	NT	NT	NT	NT	NT	NT	17	CC(=O)O[C@H]1C[C@@H]2C[C@]3([C@@H]1[C@]1(C)[C@@H](O)C[C@@H](C([C@H]1C(=O)[C@@H]3O)(C)C)O)C(=O)C2=C	C22H30O7	406.47
211	Tenuifolin J	3.8	6.3	>10	>10	>10	NT	5.8	NT	NT	NT	NT	NT	NT	NT	NT	NT	NT	NT	NT	NT	NT	NT	NT	NT	NT	NT	NT	NT	NT	NT	NT	NT	NT	NT	NT	NT	NT	NT	NT	NT	NT	NT	NT	NT	17	CC(=O)O[C@H]1CC[C@@]2([C@@H](C1(C)C)C(=O)[C@@H]([C@]13[C@H]2[C@@H](O)[C@H](O)[C@H](C1)C(=C)C3=O)O)C	C22H30O7	406.47
212	Tenuifolin K	>10	>10	>10	>10	>10	NT	8.8	NT	NT	NT	NT	NT	NT	NT	NT	NT	NT	NT	NT	NT	NT	NT	NT	NT	NT	NT	NT	NT	NT	NT	NT	NT	NT	NT	NT	NT	NT	NT	NT	NT	NT	NT	NT	NT	17	OC[C@]12O[C@H]3C[C@@H]1C[C@@]1([C@@H]2OC(=O)C)[C@@H]3[C@]2(C)[C@@H](OC(=O)C)C[C@@H](C([C@H]2C(=O)C1)(C)C)O	C24H34O8	450.52
213	Tenuifolin L	>10	>10	>10	>10	>10	NT	>25	NT	NT	NT	NT	NT	NT	NT	NT	NT	NT	NT	NT	NT	NT	NT	NT	NT	NT	NT	NT	NT	NT	NT	NT	NT	NT	NT	NT	NT	NT	NT	NT	NT	NT	NT	NT	NT	17	COC[C@H]1[C@@H]2C[C@@H]([C@@]3([C@](C1=O)(C2)[C@@H](O)C(=O)[C@H]1[C@@]3(C)[C@@H](O)C[C@@H](C1)O)C)OC(=O)C	C22H32O8	424.48
214	Tenuifolin M	4.4	>10	>10	>10	>10	NT	>25	NT	NT	NT	NT	NT	NT	NT	NT	NT	NT	NT	NT	NT	NT	NT	NT	NT	NT	NT	NT	NT	NT	NT	NT	NT	NT	NT	NT	NT	NT	NT	NT	NT	NT	NT	NT	NT	17	COC[C@@H]1[C@@H]2C[C@@H]([C@@]3([C@](C1=O)(C2)[C@@H](O)C(=O)[C@H]1[C@@]3(C)[C@H](C[C@@H](C1)O)OC(=O)C)C)OC(=O)C	C24H34O9	466.52
215	Adenanthin C	1.8	3.2	>10	4.8	5.1	NT	3.8	NT	NT	NT	NT	NT	NT	NT	NT	NT	NT	NT	NT	NT	NT	NT	NT	NT	NT	NT	NT	NT	NT	NT	NT	NT	NT	NT	NT	NT	NT	NT	NT	NT	NT	NT	NT	NT	17	CC(=O)O[C@H]1C[C@@H]2C(C)(C)[C@@H](OC(=O)C)C[C@@H]([C@]2([C@H]2[C@@]31C[C@H](C(=C)C3=O)C[C@@H]2O)C)O	C24H34O7	434.52
216	Adenanthin B	>10	>10	>10	>10	>10	NT	>25	NT	NT	NT	NT	NT	NT	NT	NT	NT	NT	NT	NT	NT	NT	NT	NT	NT	NT	NT	NT	NT	NT	NT	NT	NT	NT	NT	NT	NT	NT	NT	NT	NT	NT	NT	NT	NT	17	CC(=O)O[C@H]1C[C@@H]2C[C@]3([C@@H]1[C@]1(C)[C@@H](OC(=O)C)C[C@@H](C([C@H]1C[C@@H]3OC(=O)C)(C)C)O)C(=O)C2=C	C26H36O8	476.56
217	Adenanthin E	>10	>10	>10	>10	>10	NT	>25	NT	NT	NT	NT	NT	NT	NT	NT	NT	NT	NT	NT	NT	NT	NT	NT	NT	NT	NT	NT	NT	NT	NT	NT	NT	NT	NT	NT	NT	NT	NT	NT	NT	NT	NT	NT	NT	17	CC(=O)O[C@H]1C[C@@H]2C[C@]3([C@@H]1[C@]1(C)[C@@H](OC(=O)C)C[C@@H](C([C@H]1C[C@@H]3OC(=O)C)(C)C)O)[C@@H](C2=C)O	C26H38O8	478.58
218	Inflexarabdonin E	1.7	2.2	6.8	4.8	4.6	NT	5.7	NT	NT	NT	NT	NT	NT	NT	NT	NT	NT	NT	NT	NT	NT	NT	NT	NT	NT	NT	NT	NT	NT	NT	NT	NT	NT	NT	NT	NT	NT	NT	NT	NT	NT	NT	NT	NT	17	CC(=O)O[C@H]1C[C@@H]2C(C)(C)[C@@H](OC(=O)C)C[C@@H]([C@]2([C@H]2[C@@]31C[C@H](C(=C)[C@H]3O)C[C@@H]2O)C)O	C24H36O7	436.54
219	Ent-7α-acetoxy-16β,18-dihydroxy-kaurane	NT	NT	NT	NT	NT	NT	NT	NT	NT	NT	NT	NT	NT	NT	NT	NT	NT	NT	NT	NT	NT	NT	NT	NT	NT	NT	NT	NT	NT	NT	NT	NT	NT	NT	NT	NT	NT	NT	NT	94.52 ± 0.07	303.53 ± 1.22	NA	1.89 ± 0.08	1.19 ± 1.67	19	OC[C@@]1(C)CCC[C@@]2(C1C[C@H](OC(=O)C)[C@]13C2CC[C@H](C1)[C@](C3)(C)O)C	C22H36O4	364.52
220	Epoxysolinearol	NT	NT	NT	NT	NT	NT	NT	NT	NT	NT	NT	NT	NT	NT	NT	NT	NT	NT	NT	NT	NT	NT	NT	NT	NT	NT	NT	NT	NT	NT	NT	NT	NT	NT	NT	NT	NT	NT	NT	195.17 ± 1.11	337.52 ± 2.09	NA	0.87 ± 0.01	0.43 ± 0.02	19	CC(=O)OOC[C@@]1(C)[C@@H](O)CC[C@@]2(C1C[C@H](O)[C@]13C2CC[C@H](C1)[C@H]1[C@@H]3O1)C	C21H32O6	380.48
221	Sideroxol	NT	NT	NT	NT	NT	NT	NT	NT	NT	NT	NT	NT	NT	NT	NT	NT	NT	NT	NT	NT	NT	NT	NT	NT	NT	NT	NT	NT	NT	NT	NT	NT	NT	NT	NT	NT	NT	NT	NT	NA	388.3 ± 3.26	NA	1.27 ± 0.80	0.024 ± 0.00	19	OC[C@@]1(C)CCC[C@@]2(C1C[C@H](O)[C@]13C2CC[C@H](C1)[C@]1([C@@H]3O1)C)C	C20H32O3	320.47
222	Sideridiol	NT	NT	NT	NT	NT	NT	NT	NT	NT	NT	NT	NT	NT	NT	NT	NT	NT	NT	NT	NT	NT	NT	NT	NT	NT	NT	NT	NT	NT	NT	NT	NT	NT	NT	NT	NT	NT	NT	NT	NA	273.85 ± 1.53	NA	8.04 ± 0.87	3.67 ± 0.99	19	OC[C@@]1(C)CCC[C@@]2(C1C[C@H](O)[C@@]13C2CC[C@H](C3)C(=C1)C)C	C20H32O2	304.47
223	Siderol	NT	NT	NT	NT	NT	NT	NT	NT	NT	NT	NT	NT	NT	NT	NT	NT	NT	NT	NT	NT	NT	NT	NT	NT	NT	NT	NT	NT	NT	NT	NT	NT	NT	NT	NT	NT	NT	NT	NT	NA	298.95 ± 2.55	NA	0.69 ± 0.81	0.65 ± 0.09	19	OC[C@@]1(C)CCC[C@@]2(C1C[C@H](OOC(=O)C)[C@]13C2CC[C@H](C1)C(=C3)C)C	C22H34O4	362.5
224	7-epicandicandiol	NT	NT	NT	NT	NT	NT	NT	NT	NT	NT	NT	NT	NT	NT	NT	NT	NT	NT	NT	NT	NT	NT	NT	NT	NT	NT	NT	NT	NT	NT	NT	NT	NT	NT	NT	NT	NT	NT	NT	53.82 ± 0.59	514.38 ± 4.65	NA	0.23 ± 0.09	0.022 ± 0.01	19	OC[C@@]1(C)CCC[C@@]2(C1C[C@H](O)[C@@]13C2CC[C@H](C3)C(=C)C1)C	C20H32O2	304.47
225	Foliol	NT	NT	NT	NT	NT	NT	NT	NT	NT	NT	NT	NT	NT	NT	NT	NT	NT	NT	NT	NT	NT	NT	NT	NT	NT	NT	NT	NT	NT	NT	NT	NT	NT	NT	NT	NT	NT	NT	NT	NT	NT	NT	NT	NT	19	OC[C@@]1(C)[C@H](O)CC[C@@]2(C1C[C@H](O)[C@]13C2CC[C@H](C1)C(=C)C3)C	C20H32O3	320.47
226	Linearol	NT	NT	NT	NT	NT	NT	NT	NT	NT	NT	NT	NT	NT	NT	NT	NT	NT	NT	NT	NT	NT	NT	NT	NT	NT	NT	NT	NT	NT	NT	NT	NT	NT	NT	NT	NT	NT	NT	NT	271.70 ± 2.05	571.05 ± 2.19	NA	2.66 ± 1.27	0.15 ± 0.00	19	CC(=O)OC[C@@]1(C)[C@H](O)CC[C@@]2(C1C[C@H](O)[C@@]13C2CC[C@H](C3)C(=C)C1)C	C22H34O4	362.5
227	Sidol	NT	NT	NT	NT	NT	NT	NT	NT	NT	NT	NT	NT	NT	NT	NT	NT	NT	NT	NT	NT	NT	NT	NT	NT	NT	NT	NT	NT	NT	NT	NT	NT	NT	NT	NT	NT	NT	NT	NT	355.82 ± 0.38	548.14 ± 3.29	NA	0.92 ± 0.01	0.05 ± 0.00	19	OC[C@@]1(C)[C@@H](CC[C@@]2(C1C[C@H](O)[C@@]13C2CC[C@H](C3)C(=C)C1)C)OC(=O)C	C22H34O4	362.5
228	Sinuolatins A	NT	NT	>10	4.3	NT	NT	NT	NT	NT	NT	NT	NT	>10	NT	NT	NT	NT	NT	NT	NT	NT	NT	NT	NT	NT	NT	NT	NT	NT	NT	NT	NT	NT	NT	NT	1.7			2.7	NT	NT	NT	NT	NT	18	CC[C@H]1[C@@H]2C[C@H]([C@@H]3[C@](C1=O)(C2)[C@]1(O)OC[C@@]23[C@@H](O)CCC([C@H]2[C@@H]1O)(C)C)O	C21H32O6	380.48
229	Sinuolatins B	NT	NT	>10	>10	NT	NT	NT	NT	NT	NT	NT	NT	>10	NT	NT	NT	NT	NT	NT	NT	NT	NT	NT	NT	NT	NT	NT	NT	NT	NT	NT	NT	NT	NT	NT	3.6			8.1	NT	NT	NT	NT	NT	18	C[C@@H]1[C@@H]2C[C@@H]([C@@H]3[C@](C1=O)(C2)[C@H](O)C[C@H]1[C@@]3(C)CCCC1(C)C)O	C20H32O3	320.47
230	Sinuolatins C	NT	NT	NA	>10	NT	NT	NT	NT	NT	NT	NT	NT	>10	NT	NT	NT	NT	NT	NT	NT	NT	NT	NT	NT	NT	NT	NT	NT	NT	NT	NT	NT	NT	NT	NT	NA			NA	NT	NT	NT	NT	NT	18	CC(=O)O[C@H]1[C@@H]2C(C)(C)CCC[C@@]32CO[C@@]1(O)[C@]12[C@H]3C[C@H]([C@H](C1)C(=C)[C@H]2O)O	C22H32O6	392.49
231	Sinuolatins D	NT	NT	NA	>10	NT	NT	NT	NT	NT	NT	NT	NT	>10	NT	NT	NT	NT	NT	NT	NT	NT	NT	NT	NT	NT	NT	NT	NT	NT	NT	NT	NT	NT	NT	NT	NA			NA	NT	NT	NT	NT	NT	18	CC(=O)O[C@H]1[C@@H]2C(C)(C)CCC[C@@]32CO[C@@]1(O)[C@]12C3[C@@H]3O[C@@H]3[C@H](C1)C(=C)[C@H]2O	C22H30O6	390.47
232	Sinuolatins E	NT	NT	>10	>10	NT	NT	NT	NT	NT	NT	NT	NT	>10	NT	NT	NT	NT	NT	NT	NT	NT	NT	NT	NT	NT	NT	NT	NT	NT	NT	NT	NT	NT	NT	NT	>10			6.5	NT	NT	NT	NT	NT	18	CC(=O)O[C@H]1[C@@H]2C(C)(C)CCC[C@@]32CO[C@@]1(O)[C@]12C3[C@@H]3O[C@@H]3[C@H](C1)C(=C)[C@H]2OC(=O)C	C24H32O7	432.51
233	Maoecrystal A	NT	NT	>10	>10	NT	NT	NT	NT	NT	NT	NT	NT	>10	NT	NT	NT	NT	NT	NT	NT	NT	NT	NT	NT	NT	NT	NT	NT	NT	NT	NT	NT	NT	NT	NT	6.5			>10	NT	NT	NT	NT	NT	18	CC(=O)O[C@@H]1C[C@@H]2C[C@]3([C@H]1[C@]14CO[C@H]([C@@H]4C(CCC1OC3=O)(C)C)O)C(=O)C2=C	C22H28O7	404.45
234	Maoecrystal G	NT	NT	NA	>10	NT	NT	NT	NT	NT	NT	NT	NT	>10	NT	NT	NT	NT	NT	NT	NT	NT	NT	NT	NT	NT	NT	NT	NT	NT	NT	NT	NT	NT	NT	NT	NA			>10	NT	NT	NT	NT	NT	18	CC(=O)O[C@@H]1C(=C)[C@H]2C[C@]31C(=O)[C@@H](O)[C@H]1[C@@]4([C@@H]3CC2)CO[C@@H](C1(C)C)CC4=O	C22H28O6	388.45
235	Longikaurin E	NT	NT	NA	>10	NT	NT	NT	NT	NT	NT	NT	NT	>10	NT	NT	NT	NT	NT	NT	NT	NT	NT	NT	NT	NT	NT	NT	NT	NT	NT	NT	NT	NT	NT	NT	NA			>10	NT	NT	NT	NT	NT	18	CC(=O)O[C@H]1[C@@H]2C(C)(C)CCC[C@@]32CO[C@@]1(O)[C@]12[C@H]3CC[C@H](C1)C(=C)[C@H]2O	C22H32O5	376.49
236	Lasiodonin	NT	NT	NA	>10	NT	NT	NT	NT	NT	NT	NT	NT	>10	NT	NT	NT	NT	NT	NT	NT	NT	NT	NT	NT	NT	NT	NT	NT	NT	NT	NT	NT	NT	NT	NT	NA			>10	NT	NT	NT	NT	NT	18	CC(=O)O[C@H]1C[C@H]2[C@@]34CCCC([C@H]4[C@@H]([C@]([C@]42C[C@@H]1C(=C)C4=O)(OC3)O)O)(C)C	C22H30O6	390.47
237	Nodosin	NT	NT	>10	>10	NT	NT	NT	NT	NT	NT	NT	NT	>10	NT	NT	NT	NT	NT	NT	NT	NT	NT	NT	NT	NT	NT	NT	NT	NT	NT	NT	NT	NT	NT	NT	3.5			>10	NT	NT	NT	NT	NT	18	CC(=O)O[C@@H]1C(=C)[C@H]2C[C@@]31[C@@H]([C@H](C2)O)[C@]12CO[C@]3(O)[C@H]([C@@H]2C(CC[C@@H]1O)(C)C)O	C22H32O7	408.49
238	Oreskaurin C	NT	NT	NA	>10	NT	NT	NT	NT	NT	NT	NT	NT	>10	NT	NT	NT	NT	NT	NT	NT	NT	NT	NT	NT	NT	NT	NT	NT	NT	NT	NT	NT	NT	NT	NT	NA			NA	NT	NT	NT	NT	NT	18	C=C1[C@@H]2C[C@H]([C@H]3[C@](C1=O)(C2)C(=O)OC1[C@]23CO[C@H]([C@@H]2C(CC1)(C)C)O)O	C20H26O6	362.42
239	Rubescensin Q	NT	NT	>10	>10	NT	NT	NT	NT	NT	NT	NT	NT	>10	NT	NT	NT	NT	NT	NT	NT	NT	NT	NT	NT	NT	NT	NT	NT	NT	NT	NT	NT	NT	NT	NT	7.7			>10	NT	NT	NT	NT	NT	18	O[C@@H]1C[C@H]2[C@@]34CCCC([C@H]4[C@@H]([C@]([C@]42C[C@@H]1C(=C)[C@H]4O)(OC3)O)O)(C)C	C20H30O5	350.45
240	Enmenin	NT	NT	>10	>10	NT	NT	NT	NT	NT	NT	NT	NT	>10	NT	NT	NT	NT	NT	NT	NT	NT	NT	NT	NT	NT	NT	NT	NT	NT	NT	NT	NT	NT	NT	NT	9.1			>10	NT	NT	NT	NT	NT	18	CC(=O)O[C@H]1[C@@H]2C(C)(C)CCC[C@@]32CO[C@@]1(O)[C@]12[C@H]3CC[C@H]([C@H]1O)C(=C)[C@H]2O	C22H32O6	392.49
241	Trichorabdal A	NT	NT	7.7	6.3	NT	NT	NT	NT	NT	NT	NT	NT	2.9	NT	NT	NT	NT	NT	NT	NT	NT	NT	NT	NT	NT	NT	NT	NT	NT	NT	NT	NT	NT	NT	NT	2.7			8.8	NT	NT	NT	NT	NT	18	CC(=O)O[C@H]1[C@@H]2C(C)(C)CC[C@H]([C@@]32CO[C@@]1(O)[C@]12[C@H]3CC[C@H](C1)C(=C)[C@H]2OC(=O)C)O	C24H34O7	434.52
242	Adenolin A	NT	NT	NA	>10	NT	NT	NT	NT	NT	NT	NT	NT	>10	NT	NT	NT	NT	NT	NT	NT	NT	NT	NT	NT	NT	NT	NT	NT	NT	NT	NT	NT	NT	NT	NT	NA			NA	NT	NT	NT	NT	NT	18	O=C[C@@H]1C(C)(C)CCC[C@@]21COC(=O)[C@]13[C@H]2[C@H](O)C[C@H](C1)C(=C)C3=O	C20H26O5	346.42
243	Oreskaurin B	NT	NT	>10	>10	NT	NT	NT	NT	NT	NT	NT	NT	8.2	NT	NT	NT	NT	NT	NT	NT	NT	NT	NT	NT	NT	NT	NT	NT	NT	NT	NT	NT	NT	NT	NT	8.8			>10	NT	NT	NT	NT	NT	18	CC[C@H]1[C@@H]2C[C@H]([C@@H]3[C@](C1=O)(C2)[C@]1(O)OC[C@@]23CCC[C@@]([C@H]2[C@@H]1O)(C)COC(=O)C)OC(=O)C	C25H36O8	464.55
244	Isodonal	NT	NT	>10	>10	NT	NT	NT	NT	NT	NT	NT	NT	>10	NT	NT	NT	NT	NT	NT	NT	NT	NT	NT	NT	NT	NT	NT	NT	NT	NT	NT	NT	NT	NT	NT	1.1			>10	NT	NT	NT	NT	NT	18	O=C[C@@H]1C(C)(C)CC[C@@H]([C@@]21COC(=O)[C@]13[C@H]2[C@@H](O)C[C@H](C1)C(=C)C3=O)OC(=O)C	C22H28O7	404.45
245	Adenolin B	NT	NT	>10	>10	NT	NT	NT	NT	NT	NT	NT	NT	>10	NT	NT	NT	NT	NT	NT	NT	NT	NT	NT	NT	NT	NT	NT	NT	NT	NT	NT	NT	NT	NT	NT	>10			>10	NT	NT	NT	NT	NT	18	CC(=O)OC[C@]1(C)CC[C@@H]([C@@]23[C@@H]1[C@H](O)[C@@](O)(OC2)[C@]12[C@H]3[C@H](O)C[C@H](C1)C(=C)C2=O)O	C22H30O8	422.47
246	Wikstroemioidin B	NT	NT	NA	>10	NT	NT	NT	NT	NT	NT	NT	NT	>10	NT	NT	NT	NT	NT	NT	NT	NT	NT	NT	NT	NT	NT	NT	NT	NT	NT	NT	NT	NT	NT	NT	NA			NA	NT	NT	NT	NT	NT	18	C=C1[C@@H]2C[C@H]3[C@@H]4[C@]([C@@H]1O)(C2)[C@]1(O)OC[C@@]24[C@@H](OC(O3)(C)C)CCC([C@H]2[C@@H]1O)(C)C	C23H34O6	406.51
247	Wikstroemioidin C	NT	NT	>10	>10	NT	NT	NT	NT	NT	NT	NT	NT	>10	NT	NT	NT	NT	NT	NT	NT	NT	NT	NT	NT	NT	NT	NT	NT	NT	NT	NT	NT	NT	NT	NT	7.4			>10	NT	NT	NT	NT	NT	18	CC(=O)OC[C@]1(C)CCC[C@@]23[C@@H]1[C@H](O)[C@@](O)(OC2)[C@]12[C@H]3C[C@@H]([C@H](C1)C(=C)C2=O)O	C22H30O7	406.47
248	Macrocalyxin J	NT	NT	5.3	>10	NT	NT	NT	NT	NT	NT	NT	NT	>10	NT	NT	NT	NT	NT	NT	NT	NT	NT	NT	NT	NT	NT	NT	NT	NT	NT	NT	NT	NT	NT	NT	5.4			6.6	NT	NT	NT	NT	NT	18	C=C1[C@@H]2CC[C@H]3[C@](C1=O)([C@@H]2O)C(=O)OC1[C@]23CO[C@H]([C@@H]2C(CC1)(C)C)O	C20H26O6	362.42
249	Effusanin E	NT	NT	>10	>10	NT	NT	NT	NT	NT	NT	NT	NT	>10	NT	NT	NT	NT	NT	NT	NT	NT	NT	NT	NT	NT	NT	NT	NT	NT	NT	NT	NT	NT	NT	NT	4			7.7	NT	NT	NT	NT	NT	18	C=C1[C@@H]2C[C@H]([C@@H]3[C@](C1=O)(C2)[C@]1(O)OC[C@@]23[C@@H](O)CCC([C@H]2[C@@H]1O)(C)C)O	C20H28O6	364.43
250	Lushanrubescensin F	NT	NT	NT	NT	NT	NT	NT	NT	NT	NT	NT	NT	NT	NT	NT	NT	NT	NT	NT	NT	NT	NT	NT	NT	NT	NT	NT	NT	NT	NT	NT	NT	NT	NT	NT	NT	NT	NT	NT	NT	NT	NT	NT	NT	18	CC[C@H]1[C@@H]2C[C@@H]([C@@H]3[C@](C1=O)(C2)[C@@H]1OC[C@]23[C@H]([C@@H]1C)C(C)(C)CC[C@@H]2O)O	C22H34O4	362.5
251	Longikaurin B	NT	NT	NT	NT	NT	NT	NT	NT	NT	NT	NT	NT	NT	NT	NT	NT	NT	NT	NT	NT	NT	NT	NT	NT	NT	NT	NT	NT	NT	NT	NT	NT	NT	NT	NT	NT	NT	NT	NT	NT	NT	NT	NT	NT	18	CC(=O)OC[C@]1(C)CCC[C@@]23[C@@H]1[C@H](O)[C@@](O)(OC2)[C@@]12[C@H]3CC[C@H]([C@H]2O)C(=C)C1=O	C22H30O7	406.47
252	Geopyxin A	NT	NT	NT	NA	NT	NT	NT	NT	NT	NT	NT	NT	NA	NT	NT	NT	NT	NT	NT	NT	NT	NT	NT	NT	NT	NT	NT	NT	NT	NT	NT	NT	NA	NA	NA	NT	NT	NT	NT	NT	NT	NT	NT	NT	20	C=C1[C@@H]2CC[C@@H]3[C@](C1=O)(C2)[C@@H](O)C[C@H]1[C@@]3(C)[C@@H](O)CC[C@@]1(C)C(=O)O	C20H28O5	348.43
253	Geopyxin B	NT	NT	NT	4.32 ± 1.55	NT	NT	NT	NT	NT	NT	NT	NT	5.41 ± 0.91	NT	NT	NT	NT	NT	NT	NT	NT	NT	NT	NT	NT	NT	NT	NT	NT	NT	NT	NT	2.25 ± 0.15	2.35 ± 0.31	3.31 ± 0.44	NT	NT	NT	NT	NT	NT	NT	NT	NT	20	C=C1[C@@H]2CC[C@@H]3[C@](C1=O)(C2)[C@@H](O)C[C@H]1[C@@]3(C)CCC[C@@]1(C)C(=O)O	C20H28O4	332.43
254	Geopyxin C	NT	NT	NT	NA	NT	NT	NT	NT	NT	NT	NT	NT	NA	NT	NT	NT	NT	NT	NT	NT	NT	NT	NT	NT	NT	NT	NT	NT	NT	NT	NT	NT	NA	NA	NA	NT	NT	NT	NT	NT	NT	NT	NT	NT	20	C=C1[C@@H]2CC[C@@H]3[C@](C1=O)(C2)[C@@H](O)C[C@H]1[C@@]3(C)C(=O)CC[C@@]1(C)C(=O)O	C20H26O5	346.42
255	Geopyxin D	NT	NT	NT	NA	NT	NT	NT	NT	NT	NT	NT	NT	NA	NT	NT	NT	NT	NT	NT	NT	NT	NT	NT	NT	NT	NT	NT	NT	NT	NT	NT	NT	NA	NA	NA	NT	NT	NT	NT	NT	NT	NT	NT	NT	20	O[C@H]1C[C@@H]2C[C@]3([C@@H]1[C@]1(C)CCC[C@@]([C@H]1C[C@@H]3O)(C)C(=O)O)C(=O)C2=C	C20H28O5	348.43
256	Geopyxin E	NT	NT	NT	NA	NT	NT	NT	NT	NT	NT	NT	NT	NA	NT	NT	NT	NT	NT	NT	NT	NT	NT	NT	NT	NT	NT	NT	NT	NT	NT	NT	NT	NA	NA	NA	NT	NT	NT	NT	NT	NT	NT	NT	NT	20	O[C@H]1C[C@@](C)(C(=O)O)[C@@H]2[C@]([C@H]1O)(C)[C@@H]1CC[C@@H]3C[C@@]1([C@H](C2)O)C(=O)C3=C	C20H28O6	364.43
257	Geopyxin F	NT	NT	NT	NA	NT	NT	NT	NT	NT	NT	NT	NT	NA	NT	NT	NT	NT	NT	NT	NT	NT	NT	NT	NT	NT	NT	NT	NT	NT	NT	NT	NT	NA	NA	NA	NT	NT	NT	NT	NT	NT	NT	NT	NT	20	OC[C@H]1[C@@H]2CC[C@@H]3[C@](C1=O)(C2)[C@@H](O)C[C@H]1[C@@]3(C)[C@@H](O)CC[C@@]1(C)C(=O)O	C20H30O6	366.45
258	Methylgeopyxin A	NT	NT	NT	0.79 ± 0.04	NT	NT	NT	NT	NT	NT	NT	NT	2.27 ± 0.07	NT	NT	NT	NT	NT	NT	NT	NT	NT	NT	NT	NT	NT	NT	NT	NT	NT	NT	NT	1.08 ± 0.15	0.72 ± 0.00	0.73 ± 0.14	NT	NT	NT	NT	NT	NT	NT	NT	NT	20	COC(=O)[C@]1(C)CC[C@@H]([C@@]2([C@@H]1C[C@H](O)[C@]13[C@H]2CC[C@H](C1)C(=C)C3=O)C)O	C21H30O5	362.46
259	Methylgeopyxin B	NT	NT	NT	0.63 ± 0.12	NT	NT	NT	NT	NT	NT	NT	NT	1.48 ± 0.11	NT	NT	NT	NT	NT	NT	NT	NT	NT	NT	NT	NT	NT	NT	NT	NT	NT	NT	NT	0.92 ± 0.01	0.69 ± 0.06	0.91 ± 0.10	NT	NT	NT	NT	NT	NT	NT	NT	NT	20	COC(=O)[C@]1(C)CCC[C@@]2([C@@H]1C[C@H](O)[C@]13[C@H]2CC[C@H](C1)C(=C)C3=O)C	C21H30O4	346.46
260	Methylgeopyxin C	NT	NT	NT	1.67 ± 0.45	NT	NT	NT	NT	NT	NT	NT	NT	3.63 ± 0.09	NT	NT	NT	NT	NT	NT	NT	NT	NT	NT	NT	NT	NT	NT	NT	NT	NT	NT	NT	2.28 ± 0.10	1.56 ± 0.16	3.38 ± 0.37	NT	NT	NT	NT	NT	NT	NT	NT	NT	20	COC(=O)[C@]1(C)CCC(=O)[C@@]2([C@@H]1C[C@H](O)[C@]13[C@H]2CC[C@H](C1)C(=C)C3=O)C	C21H28O5	360.44
261	Methylgeopyxin E	NT	NT	NT	2.08 ± 0.20	NT	NT	NT	NT	NT	NT	NT	NT	3.99 ± 0.34	NT	NT	NT	NT	NT	NT	NT	NT	NT	NT	NT	NT	NT	NT	NT	NT	NT	NT	NT	2.27 ± 0.17	1.02 ± 0.03	3.81 ± 0.48	NT	NT	NT	NT	NT	NT	NT	NT	NT	20	COC(=O)[C@]1(C)C[C@H](O)[C@@H]([C@@]2([C@@H]1C[C@H](O)[C@]13[C@H]2CC[C@H](C1)C(=C)C3=O)C)O	C21H30O6	378.46
262	Methylgeopyxin F	NT	NT	NT	NA	NT	NT	NT	NT	NT	NT	NT	NT	NA	NT	NT	NT	NT	NT	NT	NT	NT	NT	NT	NT	NT	NT	NT	NT	NT	NT	NT	NT	NA	NA	NA	NT	NT	NT	NT	NT	NT	NT	NT	NT	20	OC[C@H]1[C@@H]2CC[C@@H]3[C@](C1=O)(C2)[C@@H](O)C[C@H]1[C@@]3(C)[C@@H](O)CC[C@@]1(C)C(=O)OC	C21H32O6	380.48
263	1-O-Acetylgeopyxin A	NT	NT	NT	3.48 ± 0.20	NT	NT	NT	NT	NT	NT	NT	NT	3.88 ± 0.21	NT	NT	NT	NT	NT	NT	NT	NT	NT	NT	NT	NT	NT	NT	NT	NT	NT	NT	NT	3.52 ± 0.25	2.37 ± 0.14	4.11 ± 0.15	NT	NT	NT	NT	NT	NT	NT	NT	NT	20	CC(=O)O[C@H]1CC[C@@]([C@@H]2[C@]1(C)[C@@H]1CC[C@@H]3C[C@@]1([C@H](C2)O)C(=O)C3=C)(C)C(=O)O	C22H30O6	390.47
264	1,7-O-Diacetylgeopyxin A	NT	NT	NT	NA	NT	NT	NT	NT	NT	NT	NT	NT	NA	NT	NT	NT	NT	NT	NT	NT	NT	NT	NT	NT	NT	NT	NT	NT	NT	NT	NT	NT	NA	NA	NA	NT	NT	NT	NT	NT	NT	NT	NT	NT	20	CC(=O)O[C@H]1CC[C@@]([C@@H]2[C@]1(C)[C@@H]1CC[C@@H]3C[C@@]1([C@H](C2)OC(=O)C)C(=O)C3=C)(C)C(=O)O	C24H32O7	432.51
265	1-O-Acetylmethylgeopyxin A	NT	NT	NT	0.53 ± 0.14	NT	NT	NT	NT	NT	NT	NT	NT	1.54 ± 0.04	NT	NT	NT	NT	NT	NT	NT	NT	NT	NT	NT	NT	NT	NT	NT	NT	NT	NT	NT	0.82 ± 0.05	0.66 ± 0.02	1.15 ± 0.07	NT	NT	NT	NT	NT	NT	NT	NT	NT	20	COC(=O)[C@]1(C)CC[C@@H]([C@@]2([C@@H]1C[C@H](O)[C@]13[C@H]2CC[C@H](C1)C(=C)C3=O)C)OC(=O)C	C23H32O6	404.5
266	1,7-O-Diacetylmethylgeopyxin A	NT	NT	NT	1.18 ± 0.07	NT	NT	NT	NT	NT	NT	NT	NT	0.24 ± 0.09	NT	NT	NT	NT	NT	NT	NT	NT	NT	NT	NT	NT	NT	NT	NT	NT	NT	NT	NT	1.26 ± 0.05	1.18 ± 0.07	1.93 ± 0.10	NT	NT	NT	NT	NT	NT	NT	NT	NT	20	COC(=O)[C@]1(C)CC[C@@H]([C@@]2([C@@H]1C[C@H](OC(=O)C)[C@]13[C@H]2CC[C@H](C1)C(=C)C3=O)C)OC(=O)C	C25H34O7	446.53
267	Isodojaponin A	NT	NT	NT	NT	NT	NT	6.3 ± 0.22	NT	NT	NT	NT	NT	NT	NT	NT	NT	NT	NT	NT	NT	NT	NT	NT	NT	NT	NT	NT	NT	NT	NT	NT	NT	NT	NT	NT	NT	NT	NT	NT	NT	NT	NT	NT	NT	21	CC(=O)O[C@H]1CC[C@@]([C@@H]2[C@]31CO[C@]([C@H]2O)([C@@]12[C@H]3CC[C@H]([C@H]2O)C(=C)C1=O)O)(C)COC(=O)C	C24H32O9	464.51
268	Isodojaponin B	NT	NT	NT	NT	NT	NT	10.2 ± 0.25	NT	NT	NT	NT	NT	NT	NT	NT	NT	NT	NT	NT	NT	NT	NT	NT	NT	NT	NT	NT	NT	NT	NT	NT	NT	NT	NT	NT	NT	NT	NT	NT	NT	NT	NT	NT	NT	21	CC(=O)OC[C@]1(C)CC[C@@H]([C@@]23[C@@H]1[C@H](O)[C@@](O)(OC2)[C@]12[C@H]3[C@H](OC(=O)C)C[C@H](C1)C(=C)C2=O)O	C24H32O9	464.51
269	Isodojaponin C	NT	NT	NT	NT	NT	NT	8.2 ± 0.12	NT	NT	NT	NT	NT	NT	NT	NT	NT	NT	NT	NT	NT	NT	NT	NT	NT	NT	NT	NT	NT	NT	NT	NT	NT	NT	NT	NT	NT	NT	NT	NT	NT	NT	NT	NT	NT	21	OC[C@@H]1[C@](C)(COC(=O)C)CC[C@@H]([C@@]21COC(=O)[C@]13[C@H]2CC[C@H](C1)C(=C)C3=O)C	C23H32O6	404.5
270	Isodojaponin D	NT	NT	NT	NT	NT	NT	8.7 ± 0.27	NT	NT	NT	NT	NT	NT	NT	NT	NT	NT	NT	NT	NT	NT	NT	NT	NT	NT	NT	NT	NT	NT	NT	NT	NT	NT	NT	NT	NT	NT	NT	NT	NT	NT	NT	NT	NT	21	OC[C@@H]1[C@](C)(CO)CC[C@@H]([C@@]21COC(=O)[C@]13[C@H]2CC[C@H](C1)C(=C)C3=O)C	C21H30O5	362.46
271	Isodojaponin E	NT	NT	NT	NT	NT	NT	20.3 ± 0.33	NT	NT	NT	NT	NT	NT	NT	NT	NT	NT	NT	NT	NT	NT	NT	NT	NT	NT	NT	NT	NT	NT	NT	NT	NT	NT	NT	NT	NT	NT	NT	NT	NT	NT	NT	NT	NT	21	O=C[C@@H]1[C@](C)(COC(=O)C)CC[C@@H]([C@@]21COC(=O)[C@]13[C@H]2CC[C@H](C1)C(=C)C3=O)C	C23H30O6	402.48
272	Pseurata C	NT	NT	NT	NT	NT	NT	5.4 ± 0.09	NT	NT	NT	NT	NT	NT	NT	NT	NT	NT	NT	NT	NT	NT	NT	NT	NT	NT	NT	NT	NT	NT	NT	NT	NT	NT	NT	NT	NT	NT	NT	NT	NT	NT	NT	NT	NT	21	CC(=O)O[C@H]1CCC2[C@@H](C1(C)C)C[C@H]([C@]13[C@H]2C[C@H](O)[C@H]([C@H]1O)C(=C)C3=O)O	C21H30O6	378.46
273	Longikaurin C	NT	NT	NT	NT	NT	NT	1.0 ± 0.15	NT	NT	NT	NT	NT	NT	NT	NT	NT	NT	NT	NT	NT	NT	NT	NT	NT	NT	NT	NT	NT	NT	NT	NT	NT	NT	NT	NT	NT	NT	NT	NT	NT	NT	NT	NT	NT	21	CC(=O)OC[C@]1(C)CCC[C@@]23[C@@H]1[C@H](O)[C@@](O)(OC2)[C@]12[C@H]3CC[C@H](C1)C(=C)C2=O	C22H30O6	390.47
274	Effusanin C	NT	NT	NT	NT	NT	NT	5.9 ± 0.06	NT	NT	NT	NT	NT	NT	NT	NT	NT	NT	NT	NT	NT	NT	NT	NT	NT	NT	NT	NT	NT	NT	NT	NT	NT	NT	NT	NT	NT	NT	NT	NT	NT	NT	NT	NT	NT	21	CC(=O)OC[C@]1(C)CC[C@@H]([C@@]23[C@@H]1[C@H](O)[C@@](O)(OC2)[C@]12[C@H]3CC[C@H](C1)C(=C)C2=O)O	C22H30O7	406.47
275	Longikaurin B	NT	NT	NT	NT	NT	NT	0.9 ± 0.08	NT	NT	NT	NT	NT	NT	NT	NT	NT	NT	NT	NT	NT	NT	NT	NT	NT	NT	NT	NT	NT	NT	NT	NT	NT	NT	NT	NT	NT	NT	NT	NT	NT	NT	NT	NT	NT	21	CC(=O)OC[C@]1(C)CCC[C@@]23[C@@H]1[C@H](O)[C@@](O)(OC2)[C@@]12[C@H]3CC[C@H]([C@H]2O)C(=C)C1=O	C22H30O7	406.47
276	Longikaurin D	NT	NT	NT	NT	NT	NT	2.0 ± 0.11	NT	NT	NT	NT	NT	NT	NT	NT	NT	NT	NT	NT	NT	NT	NT	NT	NT	NT	NT	NT	NT	NT	NT	NT	NT	NT	NT	NT	NT	NT	NT	NT	NT	NT	NT	NT	NT	21	CC(=O)OC[C@]1(C)CCC[C@@]23[C@@H]1[C@H](O)[C@@](O)(OC2)[C@]12[C@H]3[C@H](O)C[C@H](C1)C(=C)C2=O	C22H30O7	406.47
277	Effusanin D	NT	NT	NT	NT	NT	NT	3.3 ± 0.11	NT	NT	NT	NT	NT	NT	NT	NT	NT	NT	NT	NT	NT	NT	NT	NT	NT	NT	NT	NT	NT	NT	NT	NT	NT	NT	NT	NT	NT	NT	NT	NT	NT	NT	NT	NT	NT	21	CC(=O)O[C@H]1CC[C@@]([C@@H]2[C@]31CO[C@]([C@H]2O)([C@]12[C@H]3CC[C@H](C1)C(=C)C2=O)O)(C)COC(=O)C	C24H32O8	448.51
278	Excisanin B	NT	NT	NT	NT	NT	NT	3.3 ± 0.05	NT	NT	NT	NT	NT	NT	NT	NT	NT	NT	NT	NT	NT	NT	NT	NT	NT	NT	NT	NT	NT	NT	NT	NT	NT	NT	NT	NT	NT	NT	NT	NT	NT	NT	NT	NT	NT	21	CC(=O)O[C@H]1C[C@H]2C3[C@@H](O)CCC([C@H]3C[C@H]([C@]32[C@@H]([C@@H]1C(=C)C3=O)O)O)(C)C	C21H30O6	378.46
279	Lasiokaurin	NT	NT	NT	NT	NT	NT	1.6 ± 0.13	NT	NT	NT	NT	NT	NT	NT	NT	NT	NT	NT	NT	NT	NT	NT	NT	NT	NT	NT	NT	NT	NT	NT	NT	NT	NT	NT	NT	NT	NT	NT	NT	NT	NT	NT	NT	NT	21	CC(=O)O[C@H]1CCC([C@@H]2[C@]31CO[C@]([C@H]2O)([C@@]12[C@H]3CC[C@H]([C@H]2O)C(=C)C1=O)O)(C)C	C22H30O7	406.47
280	Megathyrin A	NT	NT	NT	NT	NT	NT	8.5 ± 0.15	NT	NT	NT	NT	NT	NT	NT	NT	NT	NT	NT	NT	NT	NT	NT	NT	NT	NT	NT	NT	NT	NT	NT	NT	NT	NT	NT	NT	NT	NT	NT	NT	NT	NT	NT	NT	NT	21	C=C1[C@@H]2CC[C@@H]3[C@](C1=O)([C@@H]2O)[C@]1(O)OC[C@@]23[C@@H](O)CCC([C@H]2[C@@H]1O)(C)C	C20H28O6	364.43
281	Loxothyrin A	NT	NT	NT	NT	NT	NT	24.2 ± 0.25	NT	NT	NT	NT	NT	NT	NT	NT	NT	NT	NT	NT	NT	NT	NT	NT	NT	NT	NT	NT	NT	NT	NT	NT	NT	NT	NT	NT	NT	NT	NT	NT	NT	NT	NT	NT	NT	21	O=C[C@@H]1[C@](C)(COC(=O)C)CC[C@@H]([C@@]21COC(=O)[C@]13[C@H]2[C@H](O)C[C@H](C1)C(=C)C3=O)C	C23H30O7	418.48
282	Ent-7α,18- diacetoxy-16β-hydroxykaurane	NT	NT	NT	NT	NT	NT	NT	NT	NT	NT	NT	NT	NT	NT	NT	NT	NT	NT	NT	NT	NT	NT	NT	NT	NT	NT	NT	NT	NT	NT	NT	NT	NT	NT	NT	NT	NT	NT	NT	NT	NT	NT	NA	NA	22	CC(=O)O[C@H]1CC2[C@](C)(CCC[C@]2([C@H]2[C@@]31C[C@H]([C@](C3)(C)O)CC2)C)COC(=O)C	C24H38O5	406.56
283	Ent-7α-acetoxy,15α,18-dihydroxykaur-16-ene	NT	NT	NT	NT	NT	NT	NT	NT	NT	NT	NT	NT	NT	NT	NT	NT	NT	NT	NT	NT	NT	NT	NT	NT	NT	NT	NT	NT	NT	NT	NT	NT	NT	NT	NT	NT	NT	NT	NT	NT	NT	NT	NT	NT	22	OC[C@@]1(C)CCC[C@@]2(C1C[C@H](OC(=O)C)[C@]13[C@H]2CC[C@H](C1)C(=C)[C@H]3O)C	C22H34O4	362.5
284	Eubol	NT	NT	NT	NT	NT	NT	NT	NT	NT	NT	NT	NT	NT	NT	NT	NT	NT	NT	NT	NT	NT	NT	NT	NT	NT	NT	NT	NT	NT	NT	NT	NT	NT	NT	NT	NT	NT	NT	NT	NT	NT	NT	NA	23.2 ± 3.2	22	OC[C@@]1(C)CCC[C@@]2(C1C[C@H](OC(=O)C)[C@]13[C@H]2CC[C@H](C1)C(=C)[C@@H]3O)C	C22H34O4	362.5
285	Eubotriol	NT	NT	NT	NT	NT	NT	NT	NT	NT	NT	NT	NT	NT	NT	NT	NT	NT	NT	NT	NT	NT	NT	NT	NT	NT	NT	NT	NT	NT	NT	NT	NT	NT	NT	NT	NT	NT	NT	NT	NT	NT	NT	NA	98.1 ± 2.6	22	OC[C@@]1(C)CCC[C@@]2(C1C[C@H](O)[C@]13[C@H]2CC[C@H](C1)C(=C)[C@H]3O)C	C20H32O3	320.47
286	Sideroxol	NT	NT	NT	NT	NT	NT	NT	NT	NT	NT	NT	NT	NT	NT	NT	NT	NT	NT	NT	NT	NT	NT	NT	NT	NT	NT	NT	NT	NT	NT	NT	NT	NT	NT	NT	NT	NT	NT	NT	NT	NT	NT	14.5 ± 0.8	25.0 ± 3.0	22	OC[C@@]1(C)CCC[C@@]2(C1C[C@H](O)[C@]13[C@H]2CC[C@H](C1)[C@H]1[C@@H]3O1)C	C19H30O3	306.44
287	7-epi-candicandiol	NT	NT	NT	NT	NT	NT	NT	NT	NT	NT	NT	NT	NT	NT	NT	NT	NT	NT	NT	NT	NT	NT	NT	NT	NT	NT	NT	NT	NT	NT	NT	NT	NT	NT	NT	NT	NT	NT	NT	43.1 ± 0.5	NA	NA	22.8 ± 0.6	21.1 ± 5.1	22	OC[C@@]1(C)CCC[C@@]2(C1C[C@H](O)[C@@]13[C@H]2CC[C@H](C3)C(=C)C1)C	C20H32O2	304.47
288	Jungermatrobrunin A	NT	NT	NT	NT	NT	NT	NT	NT	NT	NT	NT	NT	NT	NT	NT	NT	NT	NT	NT	NT	NT	NT	NT	NT	NT	NT	NT	NT	NT	NT	NT	NT	NT	NT	NT	NT	NT	NT	NT	NT	NT	NT	NT	NT	38	CC(=O)O[C@H]1C=C2C[C@H]3[C@@H]([C@H]4[C@]2([C@]2([C@H]1C(C)(C)CC[C@@H]2OC(=O)C)C)OOC4(C3=C)O)O	C24H32O8	448.51
289	1α,6α-diacetoxyjungermannenone C	NT	NT	NT	NT	NT	NT	NT	NT	NT	NT	NT	NT	NT	NT	NT	NT	NT	NT	NT	NT	NT	NT	NT	NT	NT	NT	NT	NT	NT	NT	NT	NT	NT	NT	NT	NT	NT	NT	NT	NT	NT	NT	NT	NT	38	CC(=O)O[C@H]1CC2=C([C@]3([C@H]1C(C)(C)CC[C@@H]3OC(=O)C)C)[C@@H]1[C@H]([C@H](C2)C(=C)C1=O)O	C24H32O6	416.51
290	1α-acetoxy-6α-hydroxyjungermannenone C	NT	NT	NT	NT	NT	NT	NT	NT	NT	NT	NT	NT	NT	NT	NT	NT	NT	NT	NT	NT	NT	NT	NT	NT	NT	NT	NT	NT	NT	NT	NT	NT	NT	NT	NT	NT	NT	NT	NT	NT	NT	NT	NT	NT	38	CC(=O)O[C@H]1CCC([C@@H]2[C@]1(C)C1=C(C[C@@H]2O)C[C@H]2[C@@H]([C@@H]1C(=O)C2=C)O)(C)C	C22H30O5	374.47
291	1α,6α-diacetoxy-ent-kaura-9(11),16-dien-12,15-dione	NT	NT	NT	NT	NT	NT	NT	NT	NT	NT	NT	NT	NT	NT	NT	NT	NT	NT	NT	NT	NT	NT	NT	NT	NT	NT	NT	NT	NT	NT	NT	NT	NT	NT	NT	NT	NT	NT	NT	NT	NT	NT	NT	NT	38	CC(=O)O[C@H]1C[C@]23C[C@H](C(=C)C2=O)C(=O)C=C3[C@]2([C@H]1C(C)(C)CC[C@@H]2OC(=O)C)C	C24H30O6	414.49
292	16R-1α,6β-Diacetoxy-ent-9(11)-kauren-12,15-dione	NT	NT	NT	NT	NT	NT	NT	NT	NT	NT	NT	NT	NT	NT	NT	NT	NT	NT	NT	NT	NT	NT	NT	NT	NT	NT	NT	NT	NT	NT	NT	NT	NT	NT	NT	NT	NT	NT	NT	NT	NT	NT	NT	NT	38	CC(=O)O[C@H]1C[C@]23C[C@H]([C@H](C2=O)C)C(=O)C=C3[C@]2([C@H]1C(C)(C)CC[C@@H]2OC(=O)C)C	C24H32O6	416.51
293	12β-hydroxy-1α,6α-diacetoxy-ent-kaura-9(11),16-dien-15-one	NT	NT	NT	NT	NT	NT	NT	NT	NT	NT	NT	NT	NT	NT	NT	NT	NT	NT	NT	NT	NT	NT	NT	NT	NT	NT	NT	NT	NT	NT	NT	NT	NT	NT	NT	NT	NT	NT	NT	NT	NT	NT	NT	NT	38	CC(=O)O[C@H]1C[C@]23C[C@H](C(=C)C2=O)[C@@H](C=C3[C@]2([C@H]1C(C)(C)CC[C@@H]2OC(=O)C)C)O	C24H32O6	416.51
294	1α,12β-dihydroxy-6α-acetoxy-ent-kaura-9(11),16-dien-15-one	NT	NT	NT	NT	NT	NT	NT	NT	NT	NT	NT	NT	NT	NT	NT	NT	NT	NT	NT	NT	NT	NT	NT	NT	NT	NT	NT	NT	NT	NT	NT	NT	NT	NT	NT	NT	NT	NT	NT	NT	NT	NT	NT	NT	38	CC(=O)O[C@H]1C[C@]23C[C@H](C(=C)C2=O)[C@@H](C=C3[C@]2([C@H]1C(C)(C)CC[C@@H]2O)C)O	C22H30O5	374.47
295	6α-hydroxy-15β-acetoxy-ent-kaura-9(11),16-diene	NT	NT	NT	NT	NT	NT	NT	NT	NT	NT	NT	NT	NT	NT	NT	NT	NT	NT	NT	NT	NT	NT	NT	NT	NT	NT	NT	NT	NT	NT	NT	NT	NT	NT	NT	NT	NT	NT	NT	NT	NT	NT	NT	NT	38	CC(=O)O[C@@H]1C(=C)[C@H]2C[C@]31C[C@H](O)[C@H]1[C@@](C3=CC2=C)(C)CCCC1(C)C	C23H32O3	356.5
296	6α,15β-diacetoxy-ent-kaura-9(11),16-diene	NT	NT	NT	NT	NT	NT	NT	NT	NT	NT	NT	NT	NT	NT	NT	NT	NT	NT	NT	NT	NT	NT	NT	NT	NT	NT	NT	NT	NT	NT	NT	NT	NT	NT	NT	NT	NT	NT	NT	NT	NT	NT	NT	NT	38	CC(=O)O[C@H]1C[C@]23C[C@H](C(=C)[C@H]2OC(=O)C)C(=C)C=C3[C@]2([C@H]1C(C)(C)CCC2)C	C25H34O4	398.54
297	6α,15β-diacetoxy-ent-kaura-9(11),16-dien-12-one	NT	NT	NT	NT	NT	NT	NT	NT	NT	NT	NT	NT	NT	NT	NT	NT	NT	NT	NT	NT	NT	NT	NT	NT	NT	NT	NT	NT	NT	NT	NT	NT	NT	NT	NT	NT	NT	NT	NT	NT	NT	NT	NT	NT	38	CC(=O)O[C@H]1C[C@]23C[C@H](C(=C)[C@H]2OC(=O)C)C(=O)C=C3[C@]2([C@H]1C(C)(C)CCC2)C	C24H32O5	400.51
298	Nervonin A	NT	NT	NT	NT	NT	NT	NT	NT	NT	NT	NT	NT	NT	NT	NT	NT	NT	NT	NT	NT	NT	NT	NT	NT	NT	NT	NT	NT	NT	NT	NT	NT	NT	NT	NT	NT	NT	NT	NT	NT	NT	NT	NT	NT	23	CC(=O)O[C@H]1C[C@@H]2C[C@]3([C@@H]1[C@]1(C)[C@@H](OC(=O)C)C[C@@H]([C@]4([C@H]1[C@]([C@@H]3C)(O)C4)C)O)[C@@H](C2=C)OC(=O)C	C27H38O8	490.59
299	Nervonin B	NT	NT	NT	NT	NT	NT	NT	1.16	NT	NT	1.53	NT	NT	NT	NT	NT	NT	NT	NT	NT	NT	1.18	NT	NT	NT	NT	NT	NT	NT	NT	NT	NT	NT	NT	NT	NT	NT	NT	NT	NT	NT	NT	NT	NT	23	CC(=O)OC[C@]1(C)CCC[C@@]23[C@@H]1[C@H](O)[C@@](O)(OC2)[C@]12[C@H]3C[C@@H]([C@H]([C@@H]1O)C(=C)C2=O)O	C22H30O8	422.47
300	Nervonin C	NT	NT	NT	NT	NT	NT	NT	NT	NT	NT	NT	NT	NT	NT	NT	NT	NT	NT	NT	NT	NT	NT	NT	NT	NT	NT	NT	NT	NT	NT	NT	NT	NT	NT	NT	NT	NT	NT	NT	NT	NT	NT	NT	NT	23	CC(=O)O[C@H]1C[C@@H]2C[C@]3([C@@H]1[C@]1(C)[C@@H](O)C[C@@H](C([C@H]1C(=O)[C@@H]3OC(=O)C)(C)C)O)[C@@H](C2=C)OC(=O)C	C26H36O9	492.56
301	Nervonin D	NT	NT	NT	NT	NT	NT	NT	NT	NT	NT	NT	NT	NT	NT	NT	NT	NT	NT	NT	NT	NT	NT	NT	NT	NT	NT	NT	NT	NT	NT	NT	NT	NT	NT	NT	NT	NT	NT	NT	NT	NT	NT	NT	NT	23	CC(=O)O[C@H]1C[C@@H]2C[C@]3([C@@H]1[C@]1(C)[C@@H](OC(=O)C)C[C@@H](C([C@H]1[C@H]([C@@H]3OC(=O)C)O)(C)C)O)[C@@H](C2=C)OC(=O)C	C28H40O10	536.61
302	Nervonin E	NT	NT	NT	NT	NT	NT	NT	NT	NT	NT	NT	NT	NT	NT	NT	NT	NT	NT	NT	NT	NT	NT	NT	NT	NT	NT	NT	NT	NT	NT	NT	NT	NT	NT	NT	NT	NT	NT	NT	NT	NT	NT	NT	NT	23	CC(=O)O[C@H]1C[C@@H]2C[C@]3([C@@H]1[C@]1(C)[C@@H](OC(=O)C)C[C@@H](C([C@H]1C(=O)[C@@H]3O)(C)C)O)[C@@H](C2=C)O	C24H34O8	450.52
303	Nervonin F	NT	NT	NT	NT	NT	NT	NT	NT	NT	NT	NT	NT	NT	NT	NT	NT	NT	NT	NT	NT	NT	NT	NT	NT	NT	NT	NT	NT	NT	NT	NT	NT	NT	NT	NT	NT	NT	NT	NT	NT	NT	NT	NT	NT	23	CC(=O)O[C@H]1C[C@H](O)C([C@@H]2[C@]1(C)[C@@H]1[C@@H](O)C[C@@H]3C[C@]1([C@H](O)C3=C)[C@H]([C@@H]2O)OC(=O)C)(C)C	C24H36O8	452.54
304	Nervonin G	NT	NT	NT	NT	NT	NT	NT	NT	NT	NT	NT	NT	NT	NT	NT	NT	NT	NT	NT	NT	NT	NT	NT	NT	NT	NT	NT	NT	NT	NT	NT	NT	NT	NT	NT	NT	NT	NT	NT	NT	NT	NT	NT	NT	23	CC(=O)O[C@H]1[C@H](OC(=O)C)[C@]23C[C@H](C(=C)[C@H]2O)C[C@@H]([C@H]3[C@]2([C@H]1C(C)(C)[C@H](C[C@@H]2OC(=O)C)O)C)O	C26H38O9	494.57
305	Nervonin H	NT	NT	NT	NT	NT	NT	NT	NT	NT	NT	NT	NT	NT	NT	NT	NT	NT	NT	NT	NT	NT	NT	NT	NT	NT	NT	NT	NT	NT	NT	NT	NT	NT	NT	NT	NT	NT	NT	NT	NT	NT	NT	NT	NT	23	CC(=O)O[C@H]1C[C@@H]2C[C@]3([C@@H]1[C@]1(C)[C@@H](O)C[C@@H](C([C@H]1C[C@@H]3OC(=O)C)(C)C)O)[C@@H](C2=C)O	C24H36O7	436.54
306	Nervonin I	NT	NT	NT	NT	NT	NT	NT	NT	NT	NT	NT	NT	NT	NT	NT	NT	NT	NT	NT	NT	NT	NT	NT	NT	NT	NT	NT	NT	NT	NT	NT	NT	NT	NT	NT	NT	NT	NT	NT	NT	NT	NT	NT	NT	23	CC(=O)O[C@H]1C[C@@H]2C[C@]3([C@@H]1[C@]1(C)[C@@H](O)C[C@@H](C([C@H]1[C@H]([C@@H]3OC(=O)C)O)(C)C)O)[C@@H](C2=C)O	C24H36O8	452.54
307	Nervonin J	NT	NT	NT	NT	NT	NT	NT	NT	NT	NT	NT	NT	NT	NT	NT	NT	NT	NT	NT	NT	NT	NT	NT	NT	NT	NT	NT	NT	NT	NT	NT	NT	NT	NT	NT	NT	NT	NT	NT	NT	NT	NT	NT	NT	23	CC(=O)O[C@@H]1C(=C)[C@H]2C[C@]31CC(=O)[C@H]1[C@@]([C@@H]3[C@H](C2)O)(C)[C@@H](O)C[C@@H](C1(C)C)O	C22H32O6	392.49
308	Calcicolin A	NT	NT	NT	NT	NT	NT	NT	0.51	NT	NT	12.2	NT	NT	NT	NT	NT	NT	NT	NT	NT	NT	2.39	NT	NT	NT	NT	NT	NT	NT	NT	NT	NT	NT	NT	NT	NT	NT	NT	NT	NT	NT	NT	NT	NT	23	CC(=O)O[C@H]1C[C@@H]2C[C@]3([C@@H]1[C@]1(C)[C@@H](OC(=O)C)C[C@@H](C([C@H]1[C@H]([C@@H]3OC(=O)C)O)(C)C)O)C(=O)C2=C	C26H36O9	492.56
309	Nervosanin	NT	NT	NT	NT	NT	NT	NT	NT	NT	NT	NT	NT	NT	NT	NT	NT	NT	NT	NT	NT	NT	NT	NT	NT	NT	NT	NT	NT	NT	NT	NT	NT	NT	NT	NT	NT	NT	NT	NT	NT	NT	NT	NT	NT	23	CC(=O)O[C@H]1C[C@@H]2C[C@]3([C@@H]1[C@]1(C)[C@@H](OC(=O)C)C[C@@H](C([C@H]1C(=O)[C@@H]3OC(=O)C)(C)C)O)[C@@H](C2=C)OC(=O)C	C28H38O10	534.6
310	Adenanthin K	NT	NT	NT	NT	NT	NT	NT	NT	NT	NT	NT	NT	NT	NT	NT	NT	NT	NT	NT	NT	NT	NT	NT	NT	NT	NT	NT	NT	NT	NT	NT	NT	NT	NT	NT	NT	NT	NT	NT	NT	NT	NT	NT	NT	23	CC(=O)O[C@H]1C[C@@H]2C[C@]3([C@@H]1[C@]1(C)[C@@H](OC(=O)C)C[C@@H](C([C@H]1C(=O)[C@@H]3O)(C)C)O)[C@@H](C2=C)OC(=O)C	C26H36O9	492.56
311	Forrestin B	NT	NT	NT	NT	NT	NT	NT	NT	NT	NT	NT	NT	NT	NT	NT	NT	NT	NT	NT	NT	NT	NT	NT	NT	NT	NT	NT	NT	NT	NT	NT	NT	NT	NT	NT	NT	NT	NT	NT	NT	NT	NT	NT	NT	23	CC(=O)O[C@H]1[C@H](O)[C@@H]2C(C)(C)[C@@H](OC(=O)C)C[C@@H]([C@]2([C@H]2[C@@]31C[C@H](C(=C)[C@H]3O)C[C@@H]2O)C)O	C24H36O8	452.54
312	Adenanthin E	NT	NT	NT	NT	NT	NT	NT	NT	NT	NT	NT	NT	NT	NT	NT	NT	NT	NT	NT	NT	NT	NT	NT	NT	NT	NT	NT	NT	NT	NT	NT	NT	NT	NT	NT	NT	NT	NT	NT	NT	NT	NT	NT	NT	23	CC(=O)O[C@H]1C[C@@H]2C(C)(C)[C@@H](OC(=O)C)C[C@@H]([C@]2([C@H]2[C@@]31C[C@H](C(=C)[C@H]3O)C[C@@H]2O)C)O	C24H36O7	436.54
313	Weisiensin A	NT	NT	NT	NT	NT	NT	NT	1.43	NT	NT	1.88	NT	NT	NT	NT	NT	NT	NT	NT	NT	NT	4.11	NT	NT	NT	NT	NT	NT	NT	NT	NT	NT	NT	NT	NT	NT	NT	NT	NT	NT	NT	NT	NT	NT	23	CC(=O)O[C@H]1C[C@@H]2C[C@]3([C@@H]1[C@]1(C)[C@@H](OC(=O)C)C[C@@H](C([C@H]1[C@H]([C@@H]3OC(=O)C)O)(C)C)O)C(=O)C2=C	C26H36O9	492.56
314	Adenanthin	NT	NT	NT	NT	NT	NT	NT	0.32	NT	NT	8.07	NT	NT	NT	NT	NT	NT	NT	NT	NT	NT	1.05	NT	NT	NT	NT	NT	NT	NT	NT	NT	NT	NT	NT	NT	NT	NT	NT	NT	NT	NT	NT	NT	NT	23	CC(=O)O[C@H]1C[C@@H]2C[C@]3([C@@H]1[C@]1(C)[C@@H](OC(=O)C)C[C@@H](C([C@H]1C(=O)[C@@H]3OC(=O)C)(C)C)O)C(=O)C2=C	C26H34O9	490.54
315	Forrestin C	NT	NT	NT	NT	NT	NT	NT	NT	NT	NT	NT	NT	NT	NT	NT	NT	NT	NT	NT	NT	NT	NT	NT	NT	NT	NT	NT	NT	NT	NT	NT	NT	NT	NT	NT	NT	NT	NT	NT	NT	NT	NT	NT	NT	23	CC(=O)O[C@H]1C[C@@H]2C[C@]3([C@@H]1[C@]1(C)[C@@H](OC(=O)C)C[C@@H](C([C@H]1[C@@H]([C@@H]3OC(=O)C)O)(C)C)O)[C@@H](C2=C)O	C26H38O9	494.57
316	Adenanthin J	NT	NT	NT	NT	NT	NT	NT	NT	NT	NT	NT	NT	NT	NT	NT	NT	NT	NT	NT	NT	NT	NT	NT	NT	NT	NT	NT	NT	NT	NT	NT	NT	NT	NT	NT	NT	NT	NT	NT	NT	NT	NT	NT	NT	23	CC(=O)O[C@H]1C[C@@H]2C[C@]3([C@@H]1[C@]1(C)[C@@H](OC(=O)C)C[C@@H](C([C@H]1C(=O)[C@@H]3OC(=O)C)(C)C)O)[C@@H](C2=C)O	C26H36O9	492.56
317	Calcicolin B	NT	NT	NT	NT	NT	NT	NT	0.52	NT	NT	3.84	NT	NT	NT	NT	NT	NT	NT	NT	NT	NT	1.55	NT	NT	NT	NT	NT	NT	NT	NT	NT	NT	NT	NT	NT	NT	NT	NT	NT	NT	NT	NT	NT	NT	23	CC(=O)O[C@H]1C[C@@H]2C[C@]3([C@@H]1[C@]1(C)[C@@H](O)C[C@@H](C([C@H]1C(=O)[C@@H]3OC(=O)C)(C)C)O)C(=O)C2=C	C24H32O8	448.51
318	Albopilosin B	NT	NT	NT	NT	NT	NT	NT	NT	NT	NT	NT	NT	NT	NT	NT	NT	NT	NT	NT	NT	NT	NT	NT	NT	NT	NT	NT	NT	NT	NT	NT	NT	NT	NT	NT	NT	NT	NT	NT	NT	NT	NT	NT	NT	1	OC[C@@]1(C)CCC[C@@]2([C@@H]1C[C@@H](O)[C@@]13[C@@]2(C)C[C@@H]([C@H]([C@H]3C)C(=C)[C@H]1OC(=O)C)O)C	C24H38O5	406.56
319	Albopilosin C	NT	NT	NT	NT	NT	NT	NT	NT	NT	NT	NT	NT	NT	NT	NT	NT	NT	NT	NT	NT	NT	NT	NT	NT	NT	NT	NT	NT	NT	NT	NT	NT	NT	NT	NT	NT	NT	NT	NT	NT	NT	NT	NT	NT	1	O=C[C@@]1(C)CCC[C@@]2([C@@H]1C[C@@H](O)[C@@]13[C@@]2(C)C[C@@H]([C@H]([C@H]3C)C(=C)[C@H]1OC(=O)C)O)C	C24H36O5	404.54
320	Albopilosin D	NT	NT	NT	NT	NT	NT	NT	NT	NT	NT	NT	NT	NT	NT	NT	NT	NT	NT	NT	NT	NT	NT	NT	NT	NT	NT	NT	NT	NT	NT	NT	NT	NT	NT	NT	NT	NT	NT	NT	NT	NT	NT	NT	NT	1	OC[C@@]1(C)CCC[C@@]2([C@@H]1C[C@@H](O)[C@@]13[C@@]2(C)CC[C@H]([C@H]3C)C(=C)[C@H]1OC(=O)C)C	C24H38O4	390.56
321	Albopilosin E	NT	NT	NT	NT	NT	NT	NT	NT	NT	NT	NT	NT	NT	NT	NT	NT	NT	NT	NT	NT	NT	NT	NT	NT	NT	NT	NT	NT	NT	NT	NT	NT	NT	NT	NT	NT	NT	NT	NT	NT	NT	NT	NT	NT	1	OC[C@@]1(C)CCC[C@@]2([C@@H]1C[C@@H](O)[C@@]13[C@H]2CC(=O)[C@H]([C@H]3O)[C@H]([C@H]1O)C)C	C20H32O5	352.47
322	Albopilosin F	NT	NT	NT	NT	NT	NT	NT	NT	NT	NT	NT	NT	NT	NT	NT	NT	NT	NT	NT	NT	NT	NT	NT	NT	NT	NT	NT	NT	NT	NT	NT	NT	NT	NT	NT	NT	NT	NT	NT	NT	NT	NT	NT	NT	1	OC[C@@H]1[C@@H]2[C@@H](O)C[C@@H]3[C@](C1=O)([C@@H]2O)[C@H](O)C[C@H]1[C@@]3(C)CCC[C@]1(C)COC(=O)C	C22H34O7	410.5
323	Albopilosin G	NT	NT	NT	NT	NT	NT	NT	NT	NT	NT	NT	NT	NT	NT	NT	NT	NT	NT	NT	NT	NT	NT	NT	NT	NT	NT	NT	NT	NT	NT	NT	NT	NT	NT	NT	NT	NT	NT	NT	NT	NT	NT	NT	NT	1	OC[C@@]1(C)CCC[C@@]2([C@@H]1C[C@@H](O)[C@@]13[C@@]2(C)C[C@@H]([C@H]([C@H]3C)C(=C)C1)O)C	C22H36O3	348.52
324	Albopilosin H	NT	NT	NT	NT	NT	NT	NT	NT	NT	NT	NT	NT	NT	NT	NT	NT	NT	NT	NT	NT	NT	NT	NT	NT	NT	NT	NT	NT	NT	NT	NT	NT	NT	NT	NT	NT	NT	NT	NT	NT	NT	NT	NT	NT	1	O=C[C@@]1(C)CCC[C@@]2([C@@H]1C[C@@H](O)[C@]13[C@@]2(C)CC[C@H]([C@H]1C)C(=C)C3=O)C	C22H32O3	344.49
325	Albopilosin I	NT	NT	NT	NT	NT	NT	NT	NT	NT	NT	NT	NT	NT	NT	NT	NT	NT	NT	NT	NT	NT	NT	NT	NT	NT	NT	NT	NT	NT	NT	NT	NT	NT	NT	NT	NT	NT	NT	NT	NT	NT	NT	NT	NT	1	C=C1[C@@H]2CC[C@@]3([C@](C1=O)([C@@H]2C)[C@H](O)C[C@H]1[C@@]3(C)CCC[C@]1(C)C(=O)O)C	C22H32O4	360.49
326	Albopilosin J	NT	NT	NT	NT	NT	NT	NT	NT	NT	NT	NT	NT	NT	NT	NT	NT	NT	NT	NT	NT	NT	NT	NT	NT	NT	NT	NT	NT	NT	NT	NT	NT	NT	NT	NT	NT	NT	NT	NT	NT	NT	NT	NT	NT	1	OCC(=O)C[C@@]1(C)CCC[C@@]2([C@@H]1C[C@@H](O)[C@]13[C@H]2C[C@@H]([C@H]([C@H]1O)[C@H](C3=O)CO)O)C	C22H34O7	410.5
327	Albopilosin A	NT	NT	NT	NT	NT	NT	NT	NT	NT	NT	NT	NT	NT	NT	NT	NT	NT	NT	NT	NT	NT	NT	NT	NT	NT	NT	NT	NT	NT	NT	NT	NT	NT	NT	NT	NT	NT	NT	NT	NT	NT	NT	NT	NT	1	OC[C@@]1(C)CCC[C@@]2([C@@H]1C[C@@H](O)[C@]13[C@@]2(C)C[C@@H]([C@H]([C@H]1C)C(=C)C3=O)O)C	C22H34O4	362.5
328	Macrocalyxin C	NT	NT	NT	NT	NT	NT	NT	NT	NT	NT	NT	NT	NT	NT	NT	NT	NT	NT	NT	NT	NT	NT	NT	NT	NT	NT	NT	NT	NT	NT	NT	NT	NT	NT	NT	NT	NT	NT	NT	NT	NT	NT	NT	NT	1	O=C[C@@]1(C)CCC[C@@]2([C@@H]1C[C@@H](O)[C@]13[C@@]2(C)C[C@@H]([C@H]([C@H]1C)C(=C)C3=O)O)C	C22H32O4	360.49
329	Rabdokunmin C	NT	NT	NT	NT	NT	NT	NT	NT	NT	NT	NT	NT	NT	NT	NT	NT	NT	NT	NT	NT	NT	NT	NT	NT	NT	NT	NT	NT	NT	NT	NT	NT	NT	NT	NT	NT	NT	NT	NT	NT	NT	NT	NT	NT	1	OC[C@@]1(C)CCC[C@@]2([C@@H]1C[C@@H](O)[C@]13[C@@]2(C)CC[C@H]([C@H]1C)C(=C)C3=O)C	C22H34O3	346.5
330	Excisanin	NT	NT	NT	NT	NT	NT	NT	NT	NT	NT	NT	NT	NT	NT	NT	NT	NT	NT	NT	NT	NT	NT	NT	NT	NT	NT	NT	NT	NT	NT	NT	NT	NT	NT	NT	NT	NT	NT	NT	NT	NT	NT	NT	NT	1	OC[C@@]1(C)CCC[C@@]2([C@@H]1C[C@@H](O)[C@]13[C@@]2(C)CC[C@H]([C@H]1C)C(=C)C3=O)C	C22H34O3	346.5
331	Amethystonoic acid	NT	NT	NT	NT	NT	NT	NT	NT	NT	NT	NT	NT	NT	NT	NT	NT	NT	NT	NT	NT	NT	NT	NT	NT	NT	NT	NT	NT	NT	NT	NT	NT	NT	NT	NT	NT	NT	NT	NT	NT	NT	NT	NT	NT	1	O[C@H]1C[C@@]2(C)[C@]3(C)CCC[C@]([C@H]3C[C@H]([C@]32[C@@H]([C@@H]1C(=C)C3=O)C)O)(C)C(=O)O	C22H32O5	376.49
332	Coetsanoic acid	NT	NT	NT	NT	NT	NT	NT	NT	NT	NT	NT	NT	NT	NT	NT	NT	NT	NT	NT	NT	NT	NT	NT	NT	NT	NT	NT	NT	NT	NT	NT	NT	NT	NT	NT	NT	NT	NT	NT	NT	NT	NT	NT	NT	1	O[C@H]1C[C@H]2[C@]3(C)CCCC([C@H]3C[C@H]([C@]32[C@@H]([C@@H]1[C@@H](C)C3=O)O)O)(C)C	C20H32O4	336.47
333	Isolushinin A	NA	NA	NA	NT	NT	NT	NT	NT	NT	NT	NT	NT	NT	NT	NT	NT	NT	NT	NT	NT	NT	NT	NT	NT	NT	NT	NT	NT	NT	NT	NT	NT	NT	NT	NT	NT	NA	NA	NT	NT	NT	NT	NT	NT	2	C=C1[C@@H]2CC[C@@H]3[C@]([C@@H]1O)(C2)[C@@H]1O[C@@H]2[C@]43[C@H](C1)C([C@H](O2)CC4)(C)C	C20H28O3	316.43
334	Isolushinin B	NA	NA	NA	NT	NT	NT	NT	NT	NT	NT	NT	NT	NT	NT	NT	NT	NT	NT	NT	NT	NT	NT	NT	NT	NT	NT	NT	NT	NT	NT	NT	NT	NT	NT	NT	NT	NA	NA	NT	NT	NT	NT	NT	NT	2	OC[C@@]1(C)CCC[C@@]23[C@@H]1C[C@@](O)(OC2)[C@]12[C@H]3CC[C@H]([C@H]1O)C(=C)[C@H]2O	C20H30O5	350.45
335	Isolushinin C	NA	NA	NA	NT	NT	NT	NT	NT	NT	NT	NT	NT	NT	NT	NT	NT	NT	NT	NT	NT	NT	NT	NT	NT	NT	NT	NT	NT	NT	NT	NT	NT	NT	NT	NT	NT	NA	NA	NT	NT	NT	NT	NT	NT	2	CO[C@@]1(C)O[C@@H]2C[C@H]3[C@@]1(CC[C@H](C3(C)C)C)[C@H]1[C@]32CC(=C)[C@@H]([C@H]3O)C[C@@H]1OC(=O)C	C25H38O5	418.57
336	Isolushinin D	1.1	4.7	6.4	NT	NT	NT	NT	NT	NT	NT	NT	NT	NT	NT	NT	NT	NT	NT	NT	NT	NT	NT	NT	NT	NT	NT	NT	NT	NT	NT	NT	NT	NT	NT	NT	NT	7	6.4	NT	NT	NT	NT	NT	NT	2	CO[C@@]1(C)O[C@@H]2C[C@H]3[C@@]1(CC[C@H](C3(C)C)C)[C@H]1[C@]32CC(=C)[C@@H]([C@H]3O)C[C@@H]1OC(=O)C	C25H38O5	418.57
337	Isolushinin E	NA	NA	NA	NT	NT	NT	NT	NT	NT	NT	NT	NT	NT	NT	NT	NT	NT	NT	NT	NT	NT	NT	NT	NT	NT	NT	NT	NT	NT	NT	NT	NT	NT	NT	NT	NT	NA	NA	NT	NT	NT	NT	NT	NT	2	CO[C@@]1(C)O[C@@H]2C[C@H]3[C@@]1(CC[C@H](C3(C)C)C)[C@H]1[C@]32CC(=C)[C@@H]([C@H]3O)C[C@@H]1OC(=O)C	C25H38O5	418.57
338	Isolushinin F	NA	NA	NA	NT	NT	NT	NT	NT	NT	NT	NT	NT	NT	NT	NT	NT	NT	NT	NT	NT	NT	NT	NT	NT	NT	NT	NT	NT	NT	NT	NT	NT	NT	NT	NT	NT	NA	NA	NT	NT	NT	NT	NT	NT	2	OC[C@]12CCCC([C@H]2C[C@H]([C@]23[C@H]1[C@@H](O)[C@H](O)[C@H]([C@H]2O)C(=C)C3=O)O)(C)C	C20H30O6	366.45
339	Isolushinin G	NA	NA	NA	NT	NT	NT	NT	NT	NT	NT	NT	NT	NT	NT	NT	NT	NT	NT	NT	NT	NT	NT	NT	NT	NT	NT	NT	NT	NT	NT	NT	NT	NT	NT	NT	NT	NA	NA	NT	NT	NT	NT	NT	NT	2	CC(=O)OC[C@]12CCCC([C@H]2C[C@H]([C@]23[C@H]1[C@@H](O)[C@H](O)[C@H]([C@H]2O)C(=C)C3=O)O)(C)C	C22H32O7	408.49
340	Isolushinin H	2.5	>10	>10	NT	NT	NT	NT	NT	NT	NT	NT	NT	NT	NT	NT	NT	NT	NT	NT	NT	NT	NT	NT	NT	NT	NT	NT	NT	NT	NT	NT	NT	NT	NT	NT	NT	6.6	6.1	NT	NT	NT	NT	NT	NT	2	OC[C@@]1(C)CCC[C@@]2([C@@H]1C[C@@H](O)[C@]13[C@H]2CC[C@H]([C@H]1O)C(=C)C3=O)COC(=O)C	C22H32O6	392.49
341	Isolushinin I	NA	NA	NA	NT	NT	NT	NT	NT	NT	NT	NT	NT	NT	NT	NT	NT	NT	NT	NT	NT	NT	NT	NT	NT	NT	NT	NT	NT	NT	NT	NT	NT	NT	NT	NT	NT	NA	NA	NT	NT	NT	NT	NT	NT	2	OC[C@@]1(C)CCC[C@@]2([C@@H]1C[C@@H](O)[C@]13[C@H]2[C@@H](O)C[C@H]([C@H]1O)C(=C)C3=O)COC(=O)C	C22H32O7	408.49
342	Isolushinin J	NA	NA	NA	NT	NT	NT	NT	NT	NT	NT	NT	NT	NT	NT	NT	NT	NT	NT	NT	NT	NT	NT	NT	NT	NT	NT	NT	NT	NT	NT	NT	NT	NT	NT	NT	NT	NA	NA	NT	NT	NT	NT	NT	NT	2	CC(=O)OC[C@]1(C)CCC[C@@]23[C@@H]1[C@H](O)[C@@](O)(OC2)[C@]12[C@H]3CC[C@H](C1)C(=C)[C@H]2O	C22H32O6	392.49
343	(20S)-11β ,14β,20 -trihydroxy-7α,20-epoxy-ent-kaur-16-en-15-one	1.2	6.2	>10	NT	NT	NT	NT	NT	NT	NT	NT	NT	NT	NT	NT	NT	NT	NT	NT	NT	NT	NT	NT	NT	NT	NT	NT	NT	NT	NT	NT	NT	NT	NT	NT	NT	8.6	4.4	NT	NT	NT	NT	NT	NT	2	CO[C@@]1(C)O[C@@H]2C[C@H]3[C@@]1(CC[C@H](C3(C)C)C)[C@H]1[C@]32CC(=C)[C@@H]([C@H]3O)C[C@@H]1OC(=O)C	C25H38O5	418.57
344	(20S)-11β ,14β -dihydroxy-20-methoxy-7α,20-epoxy-ent-kaur-16-en-15-one	0.95	4.4	5.9	NT	NT	NT	NT	NT	NT	NT	NT	NT	NT	NT	NT	NT	NT	NT	NT	NT	NT	NT	NT	NT	NT	NT	NT	NT	NT	NT	NT	NT	NT	NT	NT	NT	9.8	3.3	NT	NT	NT	NT	NT	NT	2	CO[C@@]1(C)O[C@@H]2C[C@H]3[C@@]1(CC[C@H](C3(C)C)C)[C@H]1[C@]32CC(=C)[C@@H]([C@H]3O)C[C@@H]1OC(=O)C	C25H38O5	418.57
345	(20S)-11β ,14β -dihydroxy-20-ethoxy-7α,20-epoxy-ent-kaur-16-en-15-one	0.64	3.5	5.6	NT	NT	NT	NT	NT	NT	NT	NT	NT	NT	NT	NT	NT	NT	NT	NT	NT	NT	NT	NT	NT	NT	NT	NT	NT	NT	NT	NT	NT	NT	NT	NT	NT	5.2	2.4	NT	NT	NT	NT	NT	NT	2	CO[C@@]1(C)O[C@@H]2C[C@H]3[C@@]1(CC[C@H](C3(C)C)C)[C@H]1[C@]32CC(=C)[C@@H]([C@H]3O)C[C@@H]1OC(=O)C	C25H38O5	418.57
346	Flexicalin A	0.64	9.9	4.2	NT	NT	NT	NT	NT	NT	NT	NT	NT	NT	NT	NT	NT	NT	NT	NT	NT	NT	NT	NT	NT	NT	NT	NT	NT	NT	NT	NT	NT	NT	NT	NT	NT	5.7	>10	NT	NT	NT	NT	NT	NT	2	OC[C@]12CCCC([C@H]2C[C@H]([C@]23[C@H]1[C@@H](O)C[C@H]([C@H]2O)C(=C)C3=O)O)(C)C	C20H30O5	350.45
347	Kamebakaurinin	1.8	>10	9.8	NT	NT	NT	NT	NT	NT	NT	NT	NT	NT	NT	NT	NT	NT	NT	NT	NT	NT	NT	NT	NT	NT	NT	NT	NT	NT	NT	NT	NT	NT	NT	NT	NT	>10	3.3	NT	NT	NT	NT	NT	NT	2	CC(=O)OC[C@]12CCCC([C@H]2C[C@H]([C@]23[C@H]1[C@@H](O)C[C@H]([C@H]2O)C(=C)C3=O)O)(C)C	C22H32O6	392.49
348	Phyllostachyisn F	0.85	5.5	>10	NT	NT	NT	NT	NT	NT	NT	NT	NT	NT	NT	NT	NT	NT	NT	NT	NT	NT	NT	NT	NT	NT	NT	NT	NT	NT	NT	NT	NT	NT	NT	NT	NT	4.5	>10	NT	NT	NT	NT	NT	NT	2	C=C1[C@@H]2C[C@@H]([C@@H]3[C@](C1=O)([C@@H]2O)[C@H](O)C[C@H]1[C@@]3(C)CCCC1(C)C)O	C20H30O4	334.45
349	Phyllostachyisn H	6.4	>10	3.3	NT	NT	NT	NT	NT	NT	NT	NT	NT	NT	NT	NT	NT	NT	NT	NT	NT	NT	NT	NT	NT	NT	NT	NT	NT	NT	NT	NT	NT	NT	NT	NT	NT	>10	>10	NT	NT	NT	NT	NT	NT	2	O[C@@H]1[C@H]2C(=C)C(=O)[C@]3([C@@H]2O)[C@@H]([C@H]1O)[C@]1(C)CCCC([C@H]1C[C@H]3O)(C)C	C20H30O5	350.45
350	Oridonin	3.9	>10	>10	NT	NT	NT	NT	NT	NT	NT	NT	NT	NT	NT	NT	NT	NT	NT	NT	NT	NT	NT	NT	NT	NT	NT	NT	NT	NT	NT	NT	NT	NT	NT	NT	NT	>10	>10	NT	NT	NT	NT	NT	NT	2	C=C1[C@@H]2CC[C@@H]3[C@](C1=O)([C@@H]2O)[C@]1(O)OC[C@@]23[C@@H](O)CCC([C@H]2[C@@H]1O)(C)C	C20H28O6	364.43
351	Enmenol	6.7	>10	>10	NT	NT	NT	NT	NT	NT	NT	NT	NT	NT	NT	NT	NT	NT	NT	NT	NT	NT	NT	NT	NT	NT	NT	NT	NT	NT	NT	NT	NT	NT	NT	NT	NT	>10	>10	NT	NT	NT	NT	NT	NT	2	C=C1[C@@H]2CC[C@@H]3[C@]([C@@H]1O)(C2)[C@]1(O)OC[C@@]23[C@@H](O)CCC([C@H]2[C@@H]1O)(C)C	C20H30O5	350.45
352	ludognin A	3.1	>10	>10	NT	NT	NT	NT	NT	NT	NT	NT	NT	NT	NT	NT	NT	NT	NT	NT	NT	NT	NT	NT	NT	NT	NT	NT	NT	NT	NT	NT	NT	NT	NT	NT	NT	>10	>10	NT	NT	NT	NT	NT	NT	2	C=C1[C@@H]2C[C@H]([C@@H]3[C@](C1=O)(C2)C(=O)OC[C@@]13CCC[C@@]2([C@H]1C(=O)OC2)C)O	C20H24O6	360.4
353	Iudongnin G	NA	NA	NA	NT	NT	NT	NT	NT	NT	NT	NT	NT	NT	NT	NT	NT	NT	NT	NT	NT	NT	NT	NT	NT	NT	NT	NT	NT	NT	NT	NT	NT	NT	NT	NT	NT	NA	NA	NT	NT	NT	NT	NT	NT	2	CO[C@H]1OC[C@]2([C@@H]1[C@]1(CCC2)COC(=O)[C@]23[C@H]1CC[C@H](C2)[C@@H](C3=O)C)C	C21H30O5	362.46
354	Guidongnin E	NA	NA	NA	NT	NT	NT	NT	NT	NT	NT	NT	NT	NT	NT	NT	NT	NT	NT	NT	NT	NT	NT	NT	NT	NT	NT	NT	NT	NT	NT	NT	NT	NT	NT	NT	NT	NA	NA	NT	NT	NT	NT	NT	NT	2	C[C@@H]1[C@@H]2CC[C@@H]3[C@](C1=O)(C2)C(=O)OC[C@@]13CCC[C@@]2([C@H]1[C@H](O)OC2)C	C20H28O5	348.43
355	Guidongnin F	NA	NA	NA	NT	NT	NT	NT	NT	NT	NT	NT	NT	NT	NT	NT	NT	NT	NT	NT	NT	NT	NT	NT	NT	NT	NT	NT	NT	NT	NT	NT	NT	NT	NT	NT	NT	NA	NA	NT	NT	NT	NT	NT	NT	2	C[C@@H]1[C@@H]2CC[C@@H]3[C@](C1=O)(C2)C(=O)OC[C@@]13CCC[C@@]2([C@H]1[C@@H](O)OC2)C	C20H28O5	348.43
356	Sculponeatin B	NA	NA	NA	NT	NT	NT	NT	NT	NT	NT	NT	NT	NT	NT	NT	NT	NT	NT	NT	NT	NT	NT	NT	NT	NT	NT	NT	NT	NT	NT	NT	NT	NT	NT	NT	NT	NA	NA	NT	NT	NT	NT	NT	NT	2	O[C@@H]1C[C@@H]2C[C@]3([C@@H]1[C@]14CO[C@H]5[C@@H]4[C@](CC[C@@H]1OC3=O)(C)CO5)[C@@H](C2=C)O	C20H26O6	362.42
357	3β,7α,12α,14β- tetrahydroxy-ent-kaur-16-en-15-one.	NT	NT	NT	NA	NT	NT	NT	NT	NT	NT	NA	NT	NA	NT	NT	NT	NT	NT	NT	NT	NT	NT	NA	NT	NT	NT	NT	NT	NT	NT	NT	NT	NT	NT	NT	NA	NT	NT	NT	NT	NT	NT	NT	NT	24	O[C@H]1C[C@H]2[C@]3(C)CC[C@@H](C([C@H]3C[C@H]([C@]32[C@@H]([C@@H]1C(=C)C3=O)O)O)(C)C)O	C20H30O5	350.45
358	3α,7α,14β-trihydroxy-12α-acetoxy-ent-kaur-16-en15-one.	NT	NT	NT	>10	NT	NT	NT	NT	NT	NT	>10	NT	>10	NT	NT	NT	NT	NT	NT	NT	NT	NT	8.12	NT	NT	NT	NT	NT	NT	NT	NT	NT	NT	NT	NT	8.32	NT	NT	NT	NT	NT	NT	NT	NT	24	CC(=O)O[C@H]1C[C@H]2[C@]3(C)CC[C@H](C([C@H]3C[C@H]([C@]32[C@@H]([C@@H]1C(=C)C3=O)O)O)(C)C)O	C22H32O6	392.49
359	14β- hydroxy-3β,7α-diacetoxy-ent-kaur-16-en-12,15-dione	NT	NT	NT	NA	NT	NT	NT	NT	NT	NT	NA	NT	NA	NT	NT	NT	NT	NT	NT	NT	NT	NT	NA	NT	NT	NT	NT	NT	NT	NT	NT	NT	NT	NT	NT	NA	NT	NT	NT	NT	NT	NT	NT	NT	24	CC(=O)O[C@@H]1C[C@@H]2C(C)(C)[C@H](CC[C@]2([C@H]2[C@@]31[C@H](O)[C@H](C(=C)C3=O)C(=O)C2)C)OC(=O)C	C24H32O7	432.51
360	3β,14β,15β-trihydroxy-ent-kaur-16-en-12-one.	NT	NT	NT	NT	NT	NT	NT	NT	NT	NT	NT	NT	NT	NT	NT	NT	NT	NT	NT	NT	NT	NT	NT	NT	NT	NT	NT	NT	NT	NT	NT	NT	NT	NT	NT	NT	NT	NT	NT	NT	NT	NT	NT	NT	24	O=C1C[C@@H]2[C@]3([C@@H]([C@@H]1C(=C)[C@H]3O)O)CC[C@H]1[C@@]2(C)CC[C@@H](C1(C)C)O	C20H30O4	334.45
361	3β,12α,15β-trihydroxy-14β-acetoxyent-kaur-16-ene	NT	NT	NT	NA	NT	NT	NT	NT	NT	NT	NA	NT	NA	NT	NT	NT	NT	NT	NT	NT	NT	NT	NA	NT	NT	NT	NT	NT	NT	NT	NT	NT	NT	NT	NT	NA	NT	NT	NT	NT	NT	NT	NT	NT	24	CC(=O)O[C@@H]1[C@H]2[C@@H](O)C[C@@H]3[C@]1(CC[C@H]1[C@@]3(C)CC[C@@H](C1(C)C)O)[C@@H](C2=C)O	C22H34O5	378.5
362	3α,7α,14β,15β-tetrahydroxy-ent-kaur-16-en-12-one	NT	NT	NT	NT	NT	NT	NT	NT	NT	NT	NT	NT	NT	NT	NT	NT	NT	NT	NT	NT	NT	NT	NT	NT	NT	NT	NT	NT	NT	NT	NT	NT	NT	NT	NT	NT	NT	NT	NT	NT	NT	NT	NT	NT	24	O=C1C[C@@H]2[C@]3([C@@H]([C@@H]1C(=C)[C@H]3O)O)[C@H](O)C[C@H]1[C@@]2(C)CC[C@H](C1(C)C)O	C20H30O5	350.45
363	1α,7α,12α,14β-tetrahydroxy-3β-acetoxy-ent-kaur-16-en-15-one	NT	NT	NT	NA	NT	NT	NT	NT	NT	NT	NA	NT	NA	NT	NT	NT	NT	NT	NT	NT	NT	NT	NA	NT	NT	NT	NT	NT	NT	NT	NT	NT	NT	NT	NT	NT	NT	NT	NT	NT	NT	NT	NT	NT	24	CC(=O)O[C@H]1C[C@H](O)[C@@]2([C@@H](C1(C)C)C[C@H]([C@]13[C@H]2C[C@H](O)[C@H]([C@H]1O)C(=C)C3=O)O)C	C22H32O7	408.49
364	1α,7α,14β,15β-tetrahydroxy-3β-acetoxy-ent-kaur-16-en-12-one	NT	NT	NT	NA	NT	NT	NT	NT	NT	NT	NA	NT	NA	NT	NT	NT	NT	NT	NT	NT	NT	NT	NA	NT	NT	NT	NT	NT	NT	NT	NT	NT	NT	NT	NT	NA	NT	NT	NT	NT	NT	NT	NT	NT	24	CC(=O)O[C@H]1C[C@H](O)[C@@]2([C@@H](C1(C)C)C[C@H]([C@]13[C@H]2CC(=O)[C@H]([C@H]1O)C(=C)[C@H]3OC(=O)C)O)C	C24H34O8	450.52
365	16(R)-7α,14β-dihydroxy-17-methoxy-3β- acetoxy-ent-kaur-12,15-dione	NT	NT	NT	>10	NT	NT	NT	NT	NT	NT	>10	NT	7.42	NT	NT	NT	NT	NT	NT	NT	NT	NT	>10	NT	NT	NT	NT	NT	NT	NT	NT	NT	NT	NT	NT	8.74	NT	NT	NT	NT	NT	NT	NT	NT	24	COC[C@@H]1[C@@H]2C(=O)CC3[C@](C1=O)([C@@H]2O)[C@H](O)CC1[C@@]3(C)CC[C@@H](C1(C)C)OC(=O)C	C23H34O7	422.51
366	3α,7α,12α,14β-tetrahydroxy-ent-kaur-16-en15-one 7,14-acetonide	NT	NT	NT	>10	NT	NT	NT	NT	NT	NT	6.02	NT	>10	NT	NT	NT	NT	NT	NT	NT	NT	NT	>10	NT	NT	NT	NT	NT	NT	NT	NT	NT	NT	NT	NT	3.56	NT	NT	NT	NT	NT	NT	NT	NT	24	O[C@H]1C[C@H]2[C@]3(C)CC[C@H](C([C@H]3C[C@@H]3[C@]42[C@@H]([C@@H]1C(=C)C4=O)OC(O3)(C)C)(C)C)O	C23H34O5	390.51
367	3β,7α,12α,14β- tetrahydroxy-16-ent-kaur-15-oe-7,14-acetonide	NT	NT	NT	NT	NT	NT	NT	NT	NT	NT	NT	NT	NT	NT	NT	NT	NT	NT	NT	NT	NT	NT	NT	NT	NT	NT	NT	NT	NT	NT	NT	NT	NT	NT	NT	NT	NT	NT	NT	NT	NT	NT	NT	NT	24	O[C@H]1C[C@H]2[C@]3(C)CC[C@@H](C([C@H]3C[C@@H]3[C@]42[C@@H]([C@@H]1C(=C)C4=O)OC(O3)(C)C)(C)C)O	C23H34O5	390.51
368	1α,7α,12α,14β- tetrahydroxy-3β-acetoxy-ent-kaur-16-en-15-one 7,14-acetonide	NT	NT	NT	NT	NT	NT	NT	NT	NT	NT	NT	NT	NT	NT	NT	NT	NT	NT	NT	NT	NT	NT	NT	NT	NT	NT	NT	NT	NT	NT	NT	NT	NT	NT	NT	NT	NT	NT	NT	NT	NT	NT	NT	NT	24	CC(=O)O[C@H]1C[C@H](O)[C@@]2([C@@H](C1(C)C)C[C@@H]1[C@@]34[C@H]2C[C@H](O)[C@H]([C@H]4OC(O1)(C)C)C(=C)C3=O)C	C25H36O7	448.55
369	3α,7α,12α,14β-tetrahydroxy-ent-kaur-16-en-15-one 7,14-acetal	NT	NT	NT	NT	NT	NT	NT	NT	NT	NT	NT	NT	NT	NT	NT	NT	NT	NT	NT	NT	NT	NT	NT	NT	NT	NT	NT	NT	NT	NT	NT	NT	NT	NT	NT	NT	NT	NT	NT	NT	NT	NT	NT	NT	24	CC1O[C@@H]2C[C@H]3[C@@]([C@H]4[C@@]52[C@H](O1)[C@@H]([C@H](C4)O)C(=C)C5=O)(C)CC[C@H](C3(C)C)O	C22H32O5	376.49
370	Pseurata A	NT	NT	NT	9.05	NT	NT	NT	NT	NT	NT	2.92	NT	>10	NT	NT	NT	NT	NT	NT	NT	NT	NT	>10	NT	NT	NT	NT	NT	NT	NT	NT	NT	NT	NT	NT	7.69	NT	NT	NT	NT	NT	NT	NT	NT	24	C=C1[C@@H]2CCC3[C@](C1=O)([C@@H]2O)[C@H](O)CC1[C@@]3(C)CC[C@H](C1(C)C)O	C20H30O4	334.45
371	Pseurata B	NT	NT	NT	NA	NT	NT	NT	NT	NT	NT	NA	NT	NA	NT	NT	NT	NT	NT	NT	NT	NT	NT	NA	NT	NT	NT	NT	NT	NT	NT	NT	NT	NT	NT	NT	NA	NT	NT	NT	NT	NT	NT	NT	NT	24	OC(=O)[C@@H]1C[C@@]23C[C@H]1CC[C@H]3[C@]1(C(CC2)[C@@](C)(CCC1)C(=O)O)C	C20H30O4	334.45
372	Pseurata C	NT	NT	NT	>10	NT	NT	NT	NT	NT	NT	7.62	NT	>10	NT	NT	NT	NT	NT	NT	NT	NT	NT	>10	NT	NT	NT	NT	NT	NT	NT	NT	NT	NT	NT	NT	2.08	NT	NT	NT	NT	NT	NT	NT	NT	24	CC(=O)O[C@H]1CC[C@@]2([C@@H](C1(C)C)C[C@H]([C@]13[C@H]2CC(=O)[C@H]([C@H]1O)C(=C)C3=O)O)C	C22H30O6	390.47
373	Pseurata F	NT	NT	NT	NA	NT	NT	NT	NT	NT	NT	NA	NT	NA	NT	NT	NT	NT	NT	NT	NT	NT	NT	NA	NT	NT	NT	NT	NT	NT	NT	NT	NT	NT	NT	NT	NA	NT	NT	NT	NT	NT	NT	NT	NT	24	CC(=O)O[C@H]1C[C@H](O)[C@@]2(C(C1(C)C)C[C@H]([C@]13C2CC(=O)[C@H]([C@H]1O)C(=C)C3=O)O)C	C22H30O7	406.47
374	Glaucocalyxin A	NT	NT	NT	8.73	NT	NT	NT	NT	NT	NT	5.39	NT	>10	NT	NT	NT	NT	NT	NT	NT	NT	NT	>10	NT	NT	NT	NT	NT	NT	NT	NT	NT	NT	NT	NT	2.9	NT	NT	NT	NT	NT	NT	NT	NT	24	C=C1[C@@H]2CCC3[C@](C1=O)([C@@H]2O)[C@H](O)CC1[C@@]3(C)CCC(=O)C1(C)C	C20H28O4	332.43
375	Glaucocalyxin B	NT	NT	NT	>10	NT	NT	NT	NT	NT	NT	6.22	NT	>10	NT	NT	NT	NT	NT	NT	NT	NT	NT	>10	NT	NT	NT	NT	NT	NT	NT	NT	NT	NT	NT	NT	7.29	NT	NT	NT	NT	NT	NT	NT	NT	24	CC(=O)O[C@@H]1[C@H]2CCC3[C@]1([C@H](O)CC1[C@@]3(C)CCC(=O)C1(C)C)C(=O)C2=C	C22H30O5	374.47
376	Isodomedin	NT	NT	NT	>10	NT	NT	NT	NT	NT	NT	>10	NT	>10	NT	NT	NT	NT	NT	NT	NT	NT	NT	>10	NT	NT	NT	NT	NT	NT	NT	NT	NT	NT	NT	NT	NA	NT	NT	NT	NT	NT	NT	NT	NT	24	CC(=O)O[C@H]1C[C@H](O)[C@@]2([C@@H](C1(C)C)C[C@H]([C@@]13[C@H]2CC[C@H]([C@H]3O)C(=C)C1=O)O)C	C22H32O6	392.49
377	Minheryin G	NT	NT	NT	NA	NT	NT	NT	NT	NT	NT	NA	NT	NA	NT	NT	NT	NT	NT	NT	NT	NT	NT	NA	NT	NT	NT	NT	NT	NT	NT	NT	NT	NT	NT	NT	NT	NT	NT	NT	NT	NT	NT	NT	NT	24	C=C1[C@@H]2CC[C@@H]3[C@](C1=O)([C@@H]2O)[C@H](O)C[C@H]1[C@@]3(C)[C@@H](O)C[C@@H](C1(C)C)O	C20H30O5	350.45
378	Kamebanin	NT	NT	NT	NT	NT	NT	NT	NT	NT	NT	NT	NT	NT	NT	NT	NT	NT	NT	NT	NT	NT	NT	NT	NT	NT	NT	NT	NT	NT	NT	NT	NT	NT	NT	NT	9.02	NT	NT	NT	NT	NT	NT	NT	NT	24	C=C1[C@@H]2CC[C@@H]3[C@](C1=O)([C@@H]2O)[C@H](O)C[C@H]1[C@@]3(C)[C@@H](O)CCC1(C)C	C20H30O4	334.45
379	Wangzaozin A	NT	NT	NT	5.8	NT	NT	NT	NT	NT	NT	9.29	NT	>10	NT	NT	NT	NT	NT	NT	NT	NT	NT	>10	NT	NT	NT	NT	NT	NT	NT	NT	NT	NT	NT	NT	4	NT	NT	NT	NT	NT	NT	NT	NT	24	C=C1[C@@H]2CCC3[C@](C1=O)([C@@H]2O)[C@H](O)CC1[C@@]3(C)CC[C@@H](C1(C)C)O	C20H30O4	334.45
380	Leukamenin E	NT	NT	NT	>10	NT	NT	NT	NT	NT	NT	>10	NT	>10	NT	NT	NT	NT	NT	NT	NT	NT	NT	>10	NT	NT	NT	NT	NT	NT	NT	NT	NT	NT	NT	NT	NT	NT	NT	NT	NT	NT	NT	NT	NT	24	CC(=O)O[C@H]1CC[C@@]2(C(C1(C)C)C[C@H]([C@]13C2CC[C@H]([C@H]1OC(=O)C)C(=C)C3=O)O)C	C24H34O6	418.52
381	Dihydropseurata F	NT	NT	NT	NT	NT	NT	NT	NT	NT	NT	NT	NT	NT	NT	NT	NT	NT	NT	NT	NT	NT	NT	NT	NT	NT	NT	NT	NT	NT	NT	NT	NT	NT	NT	NT	NT	NT	NT	NT	NT	NT	NT	NT	NT	24	CC(=O)O[C@H]1C[C@H](O)[C@@]2(C(C1(C)C)C[C@H]([C@]13C2CC(=O)[C@H]([C@H]1O)[C@H](C3=O)C)O)C	C22H32O7	408.49
382	Sculponeatin N	NT	NT	NT	NT	NT	NT	NT	0.29 ± 0.03	NT	NT	NT	NT	NT	NT	NT	NT	NT	NT	NT	NT	NT	0.21 ± 0.03	NT	NT	NT	NT	NT	NT	NT	NT	NT	NT	NT	NT	NT	NT	NT	NT	NT	NT	NT	NT	NT	NT	39	OC[C@H]1C(C)(C)CCC[C@]21COC(=O)[C@@]13[C@@H]2CC[C@@H](C1)C(=C)C3=O	C20H28O4	332.43
383	Sculponeatin O	NT	NT	NT	NT	NT	NT	NT	0.39 ± 0.05	NT	NT	NT	NT	NT	NT	NT	NT	NT	NT	NT	NT	NT	0.34 ± 0.04	NT	NT	NT	NT	NT	NT	NT	NT	NT	NT	NT	NT	NT	NT	NT	NT	NT	NT	NT	NT	NT	NT	39	COC[C@]1(C)[C@H]2CC[C@H]3[C@@](C1=O)(C2)C(=O)OC[C@]13CCCC([C@@H]1CO)(C)C	C22H34O5	378.5
384	Sculponeatin P	NT	NT	NT	NT	NT	NT	NT	>100	NT	NT	NT	NT	NT	NT	NT	NT	NT	NT	NT	NT	NT	>100	NT	NT	NT	NT	NT	NT	NT	NT	NT	NT	NT	NT	NT	NT	NT	NT	NT	NT	NT	NT	NT	NT	39	COC[C@@]1(C)[C@H]2CC[C@H]3[C@@](C1=O)(C2)C(=O)OC[C@]13CCCC([C@@H]1CO)(C)C	C22H34O5	378.5
385	Sculponeatin Q	NT	NT	NT	NT	NT	NT	NT	>100	NT	NT	NT	NT	NT	NT	NT	NT	NT	NT	NT	NT	NT	>100	NT	NT	NT	NT	NT	NT	NT	NT	NT	NT	NT	NT	NT	NT	NT	NT	NT	NT	NT	NT	NT	NT	39	O[C@@H]1C[C@H]2C[C@@]3([C@H]1[C@@]1(COC3=O)[C@@H]3CC[C@@]4([C@@H]1C(O3)OC4)C)[C@@H](C2=C)O	C20H26O6	362.42
386	Sculponeatin R	NT	NT	NT	NT	NT	NT	NT	20.46 ± 0.65	NT	NT	NT	NT	NT	NT	NT	NT	NT	NT	NT	NT	NT	2.63 ± 0.21	NT	NT	NT	NT	NT	NT	NT	NT	NT	NT	NT	NT	NT	NT	NT	NT	NT	NT	NT	NT	NT	NT	39	OC[C@@]1(C)CCC[C@]2([C@H]1CC[C@]13[C@@H]2C(OC(=O)C)C[C@@H](C3)C(=C)C1)C	C22H34O3	346.5
387	Sculponeatin S	NT	NT	NT	NT	NT	NT	NT	>100	NT	NT	NT	NT	NT	NT	NT	NT	NT	NT	NT	NT	NT	>100	NT	NT	NT	NT	NT	NT	NT	NT	NT	NT	NT	NT	NT	NT	NT	NT	NT	NT	NT	NT	NT	NT	39	CC(=O)OC[C@@]1(C)CCC[C@]2([C@H]1CC[C@]13[C@@H]2[C@H](O)C[C@@H](C3)C(=C)C1)C	C22H34O3	346.5
388	Sculponeatin C	NT	NT	NT	NT	NT	NT	NT	0.33 ± 0.03	NT	NT	NT	NT	NT	NT	NT	NT	NT	NT	NT	NT	NT	0.29 ± 0.04	NT	NT	NT	NT	NT	NT	NT	NT	NT	NT	NT	NT	NT	NT	NT	NT	NT	NT	NT	NT	NT	NT	39	CC(=O)OC[C@@]1(C)CCC[C@]2([C@H]1CC[C@]13[C@@H]2CC[C@@H](C3O)C(=C)C1)C	C22H34O3	346.5
389	Diol	NT	NT	NT	NT	NT	NT	NT	>100	NT	NT	NT	NT	NT	NT	NT	NT	NT	NT	NT	NT	NT	>100	NT	NT	NT	NT	NT	NT	NT	NT	NT	NT	NT	NT	NT	NT	NT	NT	NT	NT	NT	NT	NT	NT	39	CC(=O)OC[C@@]1(C)CCC[C@]2([C@H]1CC(O)[C@]13[C@@H]2CC[C@@H](C3)C(=C)C1)C	C22H34O3	346.5
390	Macrocalyxoformin E	NT	NT	NT	NT	NT	NT	NT	>100	NT	NT	NT	NT	NT	NT	NT	NT	NT	NT	NT	NT	NT	>100	NT	NT	NT	NT	NT	NT	NT	NT	NT	NT	NT	NT	NT	NT	NT	NT	NT	NT	NT	NT	NT	NT	39	CC(=O)O[C@H]1C[C@@H]2C[C@]3([C@@H]1[C@]1(C)[C@@H](O)C[C@@H](C([C@H]1[C@H]([C@@H]3OC(=O)C)OC(=O)C)(C)C)O)C(=O)C2=C	C26H36O9	492.56
391	Epinodosin	NT	NT	NT	NT	NT	NT	NT	0.45 ± 0.05	NT	NT	NT	NT	NT	NT	NT	NT	NT	NT	NT	NT	NT	0.32 ± 0.04	NT	NT	NT	NT	NT	NT	NT	NT	NT	NT	NT	NT	NT	NT	NT	NT	NT	NT	NT	NT	NT	NT	39	O[C@H]1C[C@H]2[C@]3(C)CC[C@H](C([C@H]3C[C@H]([C@]32[C@@H]([C@@H]1C(=C)C3=O)O)O)(C)C)O	C20H30O5	350.45
392	Enmein	NT	NT	NT	NT	NT	NT	NT	22.09 ± 0.89	NT	NT	NT	NT	NT	NT	NT	NT	NT	NT	NT	NT	NT	0.59 ± 0.06	NT	NT	NT	NT	NT	NT	NT	NT	NT	NT	NT	NT	NT	NT	NT	NT	NT	NT	NT	NT	NT	NT	39	CC(=O)OC[C@@]1(C)CCC[C@@]2([C@@H]1C[C@@H](O)[C@]13[C@@]2(C)C[C@@H]([C@H]([C@H]1C)C(=C)C3=O)O)C	C24H36O5	404.54
393	Isodocarpin	NT	NT	NT	NT	NT	NT	NT	2.43 ± 0.21	NT	NT	NT	NT	NT	NT	NT	NT	NT	NT	NT	NT	NT	1.02 ± 0.08	NT	NT	NT	NT	NT	NT	NT	NT	NT	NT	NT	NT	NT	NT	NT	NT	NT	NT	NT	NT	NT	NT	39	C=C1C[C@@]23C[C@H]1CCC3[C@]1(C(CC2)[C@@](C)(CCC1)C(=O)O)C	C20H30O2	302.45
394	Nodosin	NT	NT	NT	NT	NT	NT	NT	2.55 ± 0.23	NT	NT	NT	NT	NT	NT	NT	NT	NT	NT	NT	NT	NT	0.58 ± 0.06	NT	NT	NT	NT	NT	NT	NT	NT	NT	NT	NT	NT	NT	NT	NT	NT	NT	NT	NT	NT	NT	NT	39	O[C@H]1CCC2[C@]([C@H]1C)(C)CCC1[C@@]2(C)CC[C@@]2([C@]1(C)CC[C@@]1(C2CC(C)(C)CC1)C)C	C30H52O	428.73
395	Longirabdolide C	NT	NT	NT	NT	NT	NT	NT	>100	NT	NT	NT	NT	NT	NT	NT	NT	NT	NT	NT	NT	NT	3.98 ± 0.20	NT	NT	NT	NT	NT	NT	NT	NT	NT	NT	NT	NT	NT	NT	NT	NT	NT	NT	NT	NT	NT	NT	39	OC1C[C@@]23C[C@H]1CCC3[C@]1(C(CC2)[C@@](C)(CCC1)C(=O)O)C	C19H30O3	306.44
396	Macrocalyxoformin B	NT	NT	NT	NT	NT	NT	NT	20.89 ± 0.65	NT	NT	NT	NT	NT	NT	NT	NT	NT	NT	NT	NT	NT	0.89 ± 0.06	NT	NT	NT	NT	NT	NT	NT	NT	NT	NT	NT	NT	NT	NT	NT	NT	NT	NT	NT	NT	NT	NT	39	CC(=O)O[C@H]1CC[C@]2(C(C1(C)C)CC[C@@]1(C2CC=C2[C@@]1(C)CC[C@@]1(C2CC(C)(C)CC1)C)C)C	C32H52O2	468.75
397	Sculponeatin A	NT	NT	NT	NT	NT	NT	NT	0.31 ± 0.04	NT	NT	NT	NT	NT	NT	NT	NT	NT	NT	NT	NT	NT	0.23 ± 0.03	NT	NT	NT	NT	NT	NT	NT	NT	NT	NT	NT	NT	NT	NT	NT	NT	NT	NT	NT	NT	NT	NT	39	C[C@H]1C[C@@]23C[C@H]1CCC3[C@]1(C(CC2)[C@@](C)(CCC1)C(=O)O)C	C20H32O2	304.47
398	Sculponeatin B	NT	NT	NT	NT	NT	NT	NT	>100	NT	NT	NT	NT	NT	NT	NT	NT	NT	NT	NT	NT	NT	>100	NT	NT	NT	NT	NT	NT	NT	NT	NT	NT	NT	NT	NT	NT	NT	NT	NT	NT	NT	NT	NT	NT	39	C/C=C(\C(=O)O[C@@H]1CC[C@@]2(C([C@]1(C)C(=O)O)CC[C@@]13C2CC[C@H](C3)C(=C)C1)C)/C	C25H36O4	400.55
399	Xerophilusin N	NT	NT	NT	NT	NT	NT	NT	NT	NT	NT	NT	NT	NT	NT	NT	NT	NT	NT	NT	NT	NT	NT	NT	NT	NT	NT	NT	NT	NT	NT	NT	NT	NT	NT	NT	NT	NT	NT	NT	NT	NT	NT	NT	NT	49	CC[C@@H](C(C)C)/C=C/[C@H]([C@H]1CCC2[C@]1(C)CCC1C2CC=C2[C@]1(C)CC[C@@H](C2)O)C	C29H48O	412.69
400	Laxiflorin J	NT	NT	49.054	NT	NT	NT	NT	NT	NT	NT	NT	NT	NT	NT	NT	NT	NT	NT	NT	NT	0.314	0.473	NT	NT	NT	NT	NT	NT	NT	NT	NT	NT	NT	NT	NT	NT	NT	NT	NT	NT	NT	NT	NT	NT	45	C=C1[C@@H]2CC[C@@H]3[C@](C1=O)(C2)C(=O)[C@@H](O)[C@H]1[C@@]23CO[C@@H](C1(C)C)CC2=O	C20H24O5	344.4
401	Laxiflorin K	NT	NT	NT	NT	NT	NT	NT	NT	NT	NT	NT	NT	NT	NT	NT	NT	NT	NT	NT	NT	1753.17	11.874	NT	NT	NT	NT	NT	NT	NT	NT	NT	NT	NT	NT	NT	NT	NT	NT	NT	NT	NT	NT	NT	NT	45	OC[C@@H]1[C@@H]2CC[C@@H]3[C@](C1=O)(C2)C(=O)[C@@H](O)[C@H]1[C@@]23CO[C@@H](C1(C)C)CC2=O	C20H26O6	362.42
402	Laxiflorin L	NT	NT	24.659	NT	NT	NT	NT	NT	NT	NT	NT	NT	NT	NT	NT	NT	NT	NT	NT	NT	5.162	1.126	NT	NT	NT	NT	NT	NT	NT	NT	NT	NT	NT	NT	NT	NT	NT	NT	NT	NT	NT	NT	NT	NT	45	C=C1[C@@H]2CC[C@@H]3[C@]([C@H]1O)(C2)C(=O)[C@@H](O)[C@H]1[C@@]23CO[C@@H](C1(C)C)CC2=O	C20H26O5	346.42
403	Laxiflorin M	NT	NT	NT	NT	NT	NT	NT	NT	NT	NT	NT	NT	NT	NT	NT	NT	NT	NT	NT	NT	NT	218.685	NT	NT	NT	NT	NT	NT	NT	NT	NT	NT	NT	NT	NT	NT	NT	NT	NT	NT	NT	NT	NT	NT	45	CC(=O)O[C@H]1C(=C)[C@]2(C[C@]31C(=O)[C@@H](O)[C@H]1[C@@]4([C@@H]3CC2)CO[C@@H](C1(C)C)CC4=O)O	C22H28O7	404.45
404	Laxiflorin N	NT	NT	NT	NT	NT	NT	NT	NT	NT	NT	NT	NT	NT	NT	NT	NT	NT	NT	NT	NT	NT	NT	NT	NT	NT	NT	NT	NT	NT	NT	NT	NT	NT	NT	NT	NT	NT	NT	NT	NT	NT	NT	NT	NT	45	CC(=O)O[C@H]1C(=C)[C@H]2C[C@]31C(=O)[C@@H](O)[C@H]1[C@@]4([C@@H]3CC2)CO[C@@H](C1(C)C)CC4=O	C22H28O6	388.45
405	maoecrystal A	NT	NT	64.494	NT	NT	NT	NT	NT	NT	NT	NT	NT	NT	NT	NT	NT	NT	NT	NT	NT	0.051	0.132	NT	NT	NT	NT	NT	NT	NT	NT	NT	NT	NT	NT	NT	NT	NT	NT	NT	NT	NT	NT	NT	NT	45	C=C1[C@@H]2CC[C@@H]3[C@](C1=O)(C2)C(=O)C(=C1[C@@]23CO[C@@H](C1(C)C)CC2=O)O	C20H22O5	342.39
406	Phyllostacin F	NT	NT	NT	NT	NT	NT	NT	NT	NT	NT	NT	NT	NT	NT	NT	NT	NT	NT	NT	NT	NT	NT	NT	NT	NT	NT	NT	NT	NT	NT	NT	NT	NT	NT	NT	NT	NT	NT	NT	NT	NT	NT	NT	NT	44	C=C1[C@@H]2CC[C@@H]3[C@](C1=O)(C2)C(=O)C(=C1[C@@]23CO[C@@H](C1(C)C)CC2=O)O	C20H22O5	342.39
407	Rosthorin A	NT	NT	NT	NT	NT	NT	NT	NT	NT	NT	NT	NT	NT	NT	NT	NT	NT	NT	NT	NT	NT	NT	NT	NT	NT	NT	NT	NT	NT	NT	NT	NT	NT	NT	NT	NT	NT	NT	NT	NT	NT	NT	NT	NT	44	C=C1[C@@H]2CCC3[C@](C1=O)([C@@H]2O)[C@]1(O)OC[C@@]23CC[C@H](C([C@H]2[C@@H]1O)(C)C)O	C20H28O6	364.43
408	Rabdoternin C	NT	NT	NT	NT	NT	NT	NT	NT	NT	NT	NT	NT	NT	NT	NT	NT	NT	NT	NT	NT	NT	NT	NT	NT	NT	NT	NT	NT	NT	NT	NT	NT	NT	NT	NT	NT	NT	NT	NT	NT	NT	NT	NT	NT	44	C=C1[C@@H]2C[C@@H](C3[C@](C1=O)([C@@H]2O)[C@]1(O)OC[C@@]23CCCC([C@H]2[C@@H]1O)(C)C)O	C20H28O6	364.43
409	Enmenol	NT	NT	NT	NT	NT	NT	NT	NT	NT	NT	NT	NT	NT	NT	NT	NT	NT	NT	NT	NT	NT	NT	NT	NT	NT	NT	NT	NT	NT	NT	NT	NT	NT	NT	NT	NT	NT	NT	NT	NT	NT	NT	NT	NT	44	CC(=O)O[C@H]1[C@@H]2C(C)(C)CCC[C@@]32CO[C@@]1(O)[C@]12C3CC[C@H]([C@H]1O)C(=C)[C@H]2OC(=O)C	C24H34O7	434.52
410	Oridonin	NT	NT	NT	NT	NT	NT	NT	NT	NT	NT	NT	NT	NT	NT	NT	NT	NT	NT	NT	NT	NT	NT	NT	NT	NT	NT	NT	NT	NT	NT	NT	NT	NT	NT	NT	NT	NT	NT	NT	NT	NT	NT	NT	NT	44	C=C1[C@@H]2CCC3[C@]([C@@H]1O)([C@@H]2O)[C@]1(O)OC[C@@]23CCCC([C@H]2[C@@H]1O)(C)C	C20H30O5	350.45
411	Lasiocarpanin	NT	NT	NT	NT	NT	NT	NT	NT	NT	NT	NT	NT	NT	NT	NT	NT	NT	NT	NT	NT	NT	NT	NT	NT	NT	NT	NT	NT	NT	NT	NT	NT	NT	NT	NT	NT	NT	NT	NT	NT	NT	NT	NT	NT	44	C=C1[C@@H]2CCC3[C@](C1=O)([C@@H]2O)[C@]1(O)OC[C@@]23[C@@H](O)CCC([C@H]2[C@@H]1O)(C)C	C20H28O6	364.43
412	Sculponeatin C	NT	NT	NT	NT	NT	NT	NT	NT	NT	NT	NT	NT	NT	NT	NT	NT	NT	NT	NT	NT	NT	NT	NT	NT	NT	NT	NT	NT	NT	NT	NT	NT	NT	NT	NT	NT	NT	NT	NT	NT	NT	NT	NT	NT	44	OC[C@@]1(C)CCC[C@@]23[C@@H]1[C@H](O)[C@@](O)(OC2)[C@@]12C3CC[C@H]([C@H]2O)C(=C)C1=O	C20H28O6	364.43
413	Phyllostacin H	NT	NT	NT	NT	NT	NT	NT	NT	NT	NT	NT	NT	NT	NT	NT	NT	NT	NT	NT	NT	NT	NT	NT	NT	NT	NT	NT	NT	NT	NT	NT	NT	NT	NT	NT	NT	NT	NT	NT	NT	NT	NT	NT	NT	44	C=C1[C@@H]2CCC3[C@](C1=O)([C@@H]2O)[C@]1(O)OC[C@@]23CCCC([C@H]2[C@@H]1O)(C)C	C20H28O5	348.43
414	Phyllostacin I	NT	NT	NT	NT	NT	NT	NT	NT	NT	NT	NT	NT	NT	NT	NT	NT	NT	NT	NT	NT	NT	NT	NT	NT	NT	NT	NT	NT	NT	NT	NT	NT	NT	NT	NT	NT	NT	NT	NT	NT	NT	NT	NT	NT	44	COC[C@@H]1[C@@H]2CCC3[C@]4(C1=O)[C@H]2O[C@@H]1[C@@]23CCCC([C@H]2[C@@H]([C@@]4(O)O1)O)(C)C	C21H30O6	378.46
415	Xerophilusin B	NT	NT	NT	NT	NT	NT	NT	NT	NT	NT	NT	NT	NT	NT	NT	NT	NT	NT	NT	NT	NT	NT	NT	NT	NT	NT	NT	NT	NT	NT	NT	NT	NT	NT	NT	NT	NT	NT	NT	NT	NT	NT	NT	NT	44	C=C1[C@@H]2C[C@H](C3[C@]4([C@@H]1O)[C@H]2O[C@@H]1[C@@]23CCCC([C@H]2[C@@H]([C@@]4(O)O1)O)(C)C)O	C20H28O6	364.43
416	Ponicidin	NT	NT	NT	NT	NT	NT	NT	NT	NT	NT	NT	NT	NT	NT	NT	NT	NT	NT	NT	NT	NT	NT	NT	NT	NT	NT	NT	NT	NT	NT	NT	NT	NT	NT	NT	NT	NT	NT	NT	NT	NT	NT	NT	NT	44	C=C1[C@@H]2CCC3[C@]4(C1=O)[C@H]2O[C@@H]1[C@@]23CCCC([C@H]2[C@@H]([C@@]4(O)O1)O)(C)C	C20H26O5	346.42
417	Macrocalin B	NT	NT	NT	NT	NT	NT	NT	NT	NT	NT	NT	NT	NT	NT	NT	NT	NT	NT	NT	NT	NT	NT	NT	NT	NT	NT	NT	NT	NT	NT	NT	NT	NT	NT	NT	NT	NT	NT	NT	NT	NT	NT	NT	NT	44	C=C1[C@@H]2CCC3[C@]4(C1=O)[C@H]2O[C@@H]1[C@@]23[C@@H](O)CCC([C@H]2[C@@H]([C@@]4(O)O1)O)(C)C	C20H26O6	362.42
418	Phyllostacin G	NT	NT	NT	NT	NT	NT	NT	NT	NT	NT	NT	NT	NT	NT	NT	NT	NT	NT	NT	NT	NT	NT	NT	NT	NT	NT	NT	NT	NT	NT	NT	NT	NT	NT	NT	NT	NT	NT	NT	NT	NT	NT	NT	NT	44	C=C1[C@@H]2C[C@@H](C3[C@]4(C1=O)[C@H]2O[C@@H]1[C@@]23CCCC([C@H]2[C@@H]([C@@]4(O)O1)O)(C)C)O	C20H26O6	362.42
419	Phyllostachysin A	NT	NT	NT	NT	NT	NT	NT	NT	NT	NT	NT	NT	NT	NT	NT	NT	NT	NT	NT	NT	NT	NT	NT	NT	NT	NT	NT	NT	NT	NT	NT	NT	NT	NT	NT	NT	NT	NT	NT	NT	NT	NT	NT	NT	44	C=C1[C@@H]2CC[C@@H]3[C@](C1=O)(C2)[C@]1(O)OC[C@@]23CC[C@H](C([C@H]2[C@@H]1O)(C)C)O	C20H28O5	348.43
420	Macrocalyxoformin E	NT	NT	NT	NT	NT	NT	NT	NT	NT	NT	NT	NT	NT	NT	NT	NT	NT	NT	NT	NT	NT	NT	NT	NT	NT	NT	NT	NT	NT	NT	NT	NT	NT	NT	NT	NT	NT	NT	NT	NT	NT	NT	NT	NT	44	O[C@H]1C[C@@]2(C)[C@@H]3CC[C@@H]4C[C@@]3(CC[C@@H]2C([C@@H]1O)(C)C)C[C@@]4(C)O	C20H34O3	322.48
421	6β,13α,15β-trihydroxy-16-ene-3α,20-epoxy-ent-kaur-1,7-dione	NA	NA	NT	NA	NA	NT	NT	NT	NT	NT	NA	NT	NT	NT	NT	NT	NT	NT	NT	NT	NT	NT	NT	NT	NT	NT	NT	NT	NT	NT	NT	NT	NT	NT	NT	NT	NT	NT	NT	NT	NT	NT	NT	NT	25	O[C@@H]1C(=O)[C@]23C[C@@](C(=C)[C@H]2O)(O)CC[C@H]3[C@]23[C@H]1C(C)(C)[C@H](OC2)CC3=O	C20H26O6	362.42
422	6-hydroxy-3α,20-epoxy-5(6)-ene-ent-kaur-1,7,15-trione	NA	NA	NT	NA	NA	NT	NT	NT	NT	NT	NA	NT	NT	NT	NT	NT	NT	NT	NT	NT	NT	NT	NT	NT	NT	NT	NT	NT	NT	NT	NT	NT	NT	NT	NT	NT	NT	NT	NT	NT	NT	NT	NT	NT	25	C=C1[C@@H]2CC[C@@H]3[C@](C1=O)(C2)C(=O)C(=C1[C@@]23CO[C@@H](C1(C)C)CC2=O)O	C20H22O5	342.39
423	6-hydroxy-15β-acetoxy-3α,20-epoxy-16β,17-epoxy5(6)-ene-ent-kaur-1,7-dione	NA	NA	NT	NA	NA	NT	NT	NT	NT	NT	NA	NT	NT	NT	NT	NT	NT	NT	NT	NT	NT	NT	NT	NT	NT	NT	NT	NT	NT	NT	NT	NT	NT	NT	NT	NT	NT	NT	NT	NT	NT	NT	NT	NT	25	CC(=O)O[C@H]1[C@@]23C[C@H]([C@@]41CO4)CC[C@H]3[C@]13C(=C(C2=O)O)C(C)(C)[C@H](OC1)CC3=O	C22H26O7	402.44
424	3α,17-dihydroxy-15(16)-ene-ent-kaur-7-one	NA	NA	NT	NA	NA	NT	NT	NT	NT	NT	NA	NT	NT	NT	NT	NT	NT	NT	NT	NT	NT	NT	NT	NT	NT	NT	NT	NT	NT	NT	NT	NT	NT	NT	NT	NT	NT	NT	NT	NT	NT	NT	NT	NT	25	OCC1=C[C@@]23C[C@H]1CC[C@H]3[C@]1([C@H](CC2=O)C(C)(C)CCC1)C	C20H30O2	302.45
425	Laxiflorin M	NA	NA	NT	NA	NA	NT	NT	NT	NT	NT	NA	NT	NT	NT	NT	NT	NT	NT	NT	NT	NT	NT	NT	NT	NT	NT	NT	NT	NT	NT	NT	NT	NT	NT	NT	NT	NT	NT	NT	NT	NT	NT	NT	NT	25	CC(=O)O[C@@H]1C(=C)[C@]2(C[C@]31C(=O)[C@@H](O)[C@H]1[C@@]4([C@@H]3CC2)CO[C@@H](C1(C)C)CC4=O)O	C22H28O7	404.45
426	Eriocalyxin C	NA	NA	NT	NA	NA	NT	NT	NT	NT	NT	NA	NT	NT	NT	NT	NT	NT	NT	NT	NT	NT	NT	NT	NT	NT	NT	NT	NT	NT	NT	NT	NT	NT	NT	NT	NT	NT	NT	NT	NT	NT	NT	NT	NT	25	CC(=O)O[C@H]1[C@@]23C[C@H]([C@@]41CO4)CC[C@H]3[C@]13C([C@@H](C2=O)O)C(C)(C)[C@H](OC1)CC3=O	C22H28O7	404.45
427	Maoecrystal A	NA	NA	NT	NA	NA	NT	NT	NT	NT	NT	NA	NT	NT	NT	NT	NT	NT	NT	NT	NT	NT	NT	NT	NT	NT	NT	NT	NT	NT	NT	NT	NT	NT	NT	NT	NT	NT	NT	NT	NT	NT	NT	NT	NT	25	CC(=O)O[C@@H]1C(=C)[C@H]2C[C@]31C(=O)[C@@H](O)C1[C@@]4([C@@H]3CC2)CO[C@@H](C1(C)C)CC4=O	C22H28O6	388.45
428	Maoecrystal U	4.6	16.2	NT	8.53	6.41	NT	NT	NT	NT	NT	>40	NT	NT	NT	NT	NT	NT	NT	NT	NT	NT	NT	NT	NT	NT	NT	NT	NT	NT	NT	NT	NT	NT	NT	NT	NT	NT	NT	NT	NT	NT	NT	NT	NT	25	CC(=O)O[C@@H]1C(=O)[C@]23C[C@H](C(=C)[C@H]2O)CC[C@H]3[C@]23C1C(C)(C)[C@H](OC2)CC3=O	C22H28O6	388.45
429	Maoecrystal P	NA	NA	NT	NA	NA	NT	NT	NT	NT	NT	NA	NT	NT	NT	NT	NT	NT	NT	NT	NT	NT	NT	NT	NT	NT	NT	NT	NT	NT	NT	NT	NT	NT	NT	NT	NT	NT	NT	NT	NT	NT	NT	NT	NT	25	C=C1[C@@H]2CC[C@@H]3[C@](C1=O)(C2)C(=O)C(=C1[C@@]23CO[C@@H](C1(C)C)CC2=O)O	C20H22O5	342.39
577	Enmedol	NT	NT	NT	NT	NT	NT	NT	NT	NT	NT	NT	NT	NT	NT	NT	NT	NT	NT	NT	NT	NT	NT	NT	NT	NT	NT	NT	NT	NT	NT	NT	NT	NT	NT	NT	NT			NT	NT	NT	NT	NT	NT	31	OCC1=C[C@@]23C[C@H]1CC[C@H]3[C@]1([C@H](CC2)C(C)(C)[C@@H](CC1)O)C	C20H32O2	304.47
431	Xindongnin C	NT	NT	NT	NT	NT	NT	NT	NT	NT	NT	NT	NT	NT	NT	NT	NT	NT	NT	NT	NT	NT	5.6	NT	NT	NT	NT	NT	NT	NT	NT	NT	NT	NT	NT	NT	NT	NT	NT	NT	NT	NT	NT	NT	NT	26	CC(=O)O[C@H]1[C@H](OC(=O)C)[C@]23C[C@H](C(=C)C2=O)C[C@@H]([C@]3([C@]2([C@H]1C(C)(C)[C@@H](O)CC2)C)C)O	C25H36O7	448.55
432	Xindongnin D	NT	NT	NT	NT	NT	NT	NT	NT	NT	NT	NT	NT	NT	NT	NT	NT	NT	NT	NT	NT	NT	NA	NT	NT	NT	NT	NT	NT	NT	NT	NT	NT	NT	NT	NT	NT	NT	NT	NT	NT	NT	NT	NT	NT	26	CC(=O)O[C@@H]1[C@@H]2C(C)(C)[C@H](CC[C@@]2(C)[C@]2([C@@]3([C@H]1OC(=O)C)C[C@H](C(=C)[C@H]3O)C[C@@H]2O)C)OC(=O)C	C27H40O8	492.6
433	Xindongnin E	NT	NT	NT	NT	NT	NT	NT	NT	NT	NT	NT	NT	NT	NT	NT	NT	NT	NT	NT	NT	NT	NA	NT	NT	NT	NT	NT	NT	NT	NT	NT	NT	NT	NT	NT	NT	NT	NT	NT	NT	NT	NT	NT	NT	26	CC(=O)O[C@H]1[C@H](O)[C@@H]2C(C)(C)[C@H](CC[C@]2([C@]2([C@@]31C[C@H](C(=C)[C@H]3O)C[C@@H]2O)C)C)OC(=O)C	C25H38O7	450.57
434	Xindongnin F	NT	NT	NT	NT	NT	NT	NT	NT	NT	NT	NT	NT	NT	NT	NT	NT	NT	NT	NT	NT	NT	7.3	NT	NT	NT	NT	NT	NT	NT	NT	NT	NT	NT	NT	NT	NT	NT	NT	NT	NT	NT	NT	NT	NT	26	CC(=O)O[C@H]1CC[C@@]2([C@@H](C1(C)C)[C@@H](O)[C@@H]([C@]13[C@@]2(C)[C@@H](O)C[C@H](C1)C(=C)C3=O)O)C	C23H34O6	406.51
435	Xindongnin G	NT	NT	NT	NT	NT	NT	NT	NT	NT	NT	NT	NT	NT	NT	NT	NT	NT	NT	NT	NT	NT	NA	NT	NT	NT	NT	NT	NT	NT	NT	NT	NT	NT	NT	NT	NT	NT	NT	NT	NT	NT	NT	NT	NT	26	COC[C@H]1[C@@H]2C[C@@H]([C@@]3([C@](C1=O)(C2)[C@@H](OC(=O)C)[C@H](O)[C@H]1[C@@]3(C)CC[C@@H](C1(C)C)OC(=O)C)C)O	C26H40O8	480.59
436	Xindongnin A	NT	NT	NT	NT	NT	NT	NT	NT	NT	NT	NT	NT	NT	NT	NT	NT	NT	NT	NT	NT	NT	0.9	NT	NT	NT	NT	NT	NT	NT	NT	NT	NT	NT	NT	NT	NT	NT	NT	NT	NT	NT	NT	NT	NT	26	CC(=O)O[C@H]1C(=O)[C@@H]2C(C)(C)[C@H](CC[C@]2([C@]2([C@@]31C[C@H](C(=C)C3=O)C[C@@H]2O)C)C)OC(=O)C	C25H34O7	446.53
437	Xindongnin B	NT	NT	NT	NT	NT	NT	NT	NT	NT	NT	NT	NT	NT	NT	NT	NT	NT	NT	NT	NT	NT	1.2	NT	NT	NT	NT	NT	NT	NT	NT	NT	NT	NT	NT	NT	NT	NT	NT	NT	NT	NT	NT	NT	NT	26	CC(=O)O[C@@H]1[C@@H]2C(C)(C)[C@@H](O)CC[C@@]2(C)[C@]2([C@@]3([C@H]1O)C[C@H](C(=C)C3=O)C[C@@H]2O)C	C23H34O6	406.51
438	Memissoidesin G	NT	NT	NT	NT	NT	NT	NT	NT	NT	NT	NT	NT	NT	NT	NT	NT	NT	NT	NT	NT	NT	0.3	NT	NT	NT	NT	NT	NT	NT	NT	NT	NT	NT	NT	NT	NT	NT	NT	NT	NT	NT	NT	NT	NT	26	CC(=O)O[C@@H]1[C@@H]2C(C)(C)[C@H](CC[C@@]2(C)[C@]2([C@@]3([C@H]1O)C[C@H](C(=C)C3=O)C[C@@H]2O)C)OC(=O)C	C25H36O7	448.55
439	Dawoensin A	NT	NT	NT	NT	NT	NT	NT	NT	NT	NT	NT	NT	NT	NT	NT	NT	NT	NT	NT	NT	NT	2.O	NT	NT	NT	NT	NT	NT	NT	NT	NT	NT	NT	NT	NT	NT	NT	NT	NT	NT	NT	NT	NT	NT	26	CC(=O)O[C@@H]1[C@@H]2C(C)(C)[C@H](CC[C@@]2(C)[C@]2([C@@]3([C@H]1OC(=O)C)C[C@H](C(=C)C3=O)C[C@@H]2O)C)OC(=O)C	C27H38O8	490.59
440	Glabcensin V	NT	NT	NT	NT	NT	NT	NT	NT	NT	NT	NT	NT	NT	NT	NT	NT	NT	NT	NT	NT	NT	0.4	NT	NT	NT	NT	NT	NT	NT	NT	NT	NT	NT	NT	NT	NT	NT	NT	NT	NT	NT	NT	NT	NT	26	CC(=O)O[C@H]1[C@H](O)[C@@H]2C(C)(C)[C@H](CC[C@]2([C@]2([C@@]31C[C@H](C(=C)C3=O)C[C@@H]2O)C)C)OC(=O)C	C25H36O7	448.55
441	Isorosthornin A	>50	>50	>50	>50	>50	NT	NT	NT	NT	NT	NT	NT	NT	NT	NT	NT	NT	NT	NT	NT	NT	NT	NT	NT	NT	NT	NT	NT	NT	NT	NT	NT	NT	NT	NT	NT	NT	NT	NT	NT	NT	NT	NT	NT	43	C=C1[C@@H]2CCC3[C@]4([C@@H]1O)[C@H]2O[C@@H]1[C@@]23[C@@H](O)CCC([C@H]2[C@@H]([C@@]4(O)O1)O)(C)C	C20H28O6	364.43
442	Isorosthornin B	>50	>50	>50	>50	>50	NT	NT	NT	NT	NT	NT	NT	NT	NT	NT	NT	NT	NT	NT	NT	NT	NT	NT	NT	NT	NT	NT	NT	NT	NT	NT	NT	NT	NT	NT	NT	NT	NT	NT	NT	NT	NT	NT	NT	43	C=C1[C@@H]2CCC3[C@]4([C@@H]1O)[C@H]2O[C@@H]1[C@@]23[C@@H](O)CCC([C@H]2[C@@H]([C@@]4(O)O1)O)(C)C	C20H28O6	364.43
443	Isorosthornin C	>50	>50	>50	>50	>50	NT	NT	NT	NT	NT	NT	NT	NT	NT	NT	NT	NT	NT	NT	NT	NT	NT	NT	NT	NT	NT	NT	NT	NT	NT	NT	NT	NT	NT	NT	NT	NT	NT	NT	NT	NT	NT	NT	NT	43	C=C1[C@@H]2CCC3[C@]4([C@H]1O)[C@H]2O[C@@H]1[C@@]23[C@@H](O)CCC([C@H]2[C@@H]([C@@]4(O)O1)O)(C)C	C20H28O6	364.43
444	dihydroponicidin	>50	>50	>50	>50	>50	NT	NT	NT	NT	NT	NT	NT	NT	NT	NT	NT	NT	NT	NT	NT	NT	NT	NT	NT	NT	NT	NT	NT	NT	NT	NT	NT	NT	NT	NT	NT	NT	NT	NT	NT	NT	NT	NT	NT	43	C=C1[C@@H]2CCC3[C@]4(C1=O)[C@H]2O[C@@H]1[C@@]23[C@@H](O)CCC([C@H]2[C@@H]([C@@]4(O)O1)O)(C)C	C20H26O6	362.42
445	Ponicidin	12.5	14.8	17.1	14.4	7.3	NT	NT	NT	NT	NT	NT	NT	NT	NT	NT	NT	NT	NT	NT	NT	NT	NT	NT	NT	NT	NT	NT	NT	NT	NT	NT	NT	NT	NT	NT	NT	NT	NT	NT	NT	NT	NT	NT	NT	43	C=C1[C@@H]2CCC3[C@]4(C1=O)[C@H]2O[C@@H]1[C@@]23[C@@H](O)CCC([C@H]2[C@@H]([C@@]4(O)O1)O)(C)C	C20H26O6	362.42
446	Macrocalin B	14.7	35.5	>40	28.5	9.4	NT	NT	NT	NT	NT	NT	NT	NT	NT	NT	NT	NT	NT	NT	NT	NT	NT	NT	NT	NT	NT	NT	NT	NT	NT	NT	NT	NT	NT	NT	NT	NT	NT	NT	NT	NT	NT	NT	NT	43	C=C1[C@@H]2C[C@@H](C3[C@]4(C1=O)[C@H]2O[C@@H]1[C@@]23CCCC([C@H]2[C@@H]([C@@]4(O)O1)O)(C)C)O	C20H26O6	362.42
447	Xerophilusin B	1.37	2.37	3.95	2.43	2.13	NT	NT	NT	NT	NT	NT	NT	NT	NT	NT	NT	NT	NT	NT	NT	NT	NT	NT	NT	NT	NT	NT	NT	NT	NT	NT	NT	NT	NT	NT	NT	NT	NT	NT	NT	NT	NT	NT	NT	43	C=C1[C@@H]2CCC3[C@]4([C@@H]1O)[C@H]2O[C@@H]1[C@@]23CCCC([C@H]2[C@@H]([C@@]4(O)O1)O)(C)C	C20H28O5	348.43
448	Rabdonervosin A	>50	>50	>50	>50	>50	NT	NT	NT	NT	NT	NT	NT	NT	NT	NT	NT	NT	NT	NT	NT	NT	NT	NT	NT	NT	NT	NT	NT	NT	NT	NT	NT	NT	NT	NT	NT	NT	NT	NT	NT	NT	NT	NT	NT	43	CO[C@@H]1O[C@H]2[C@@]3([C@H]1C(C)(C)CC[C@@H]3O)[C@@H]1CC[C@@H]3C[C@@]1(C(=O)O2)[C@H](O)C3=C	C21H30O6	378.46
449	Rabdonervosin B	>50	>50	>50	>50	>50	NT	NT	NT	NT	NT	NT	NT	NT	NT	NT	NT	NT	NT	NT	NT	NT	NT	NT	NT	NT	NT	NT	NT	NT	NT	NT	NT	NT	NT	NT	NT	NT	NT	NT	NT	NT	NT	NT	NT	43	C=C1[C@@H]2CC[C@@H]3[C@]([C@@H]1O)(C2)C(=O)O[C@@H]1[C@@]23[C@@H](O)CCC([C@H]2[C@@H](O1)O)(C)C	C20H28O6	364.43
450	Parvifolines X	NT	NT	NT	NT	NT	NT	NT	NT	NT	NT	NT	NT	NT	NT	NT	NT	NT	NT	NT	NT	NT	>100	NT	NT	NT	NT	NT	NT	NT	NT	NT	NT	NT	NT	NT	NT	NT	NT	NT	NT	NT	NT	NT	NT	41	C[C@H]1[C@@H]2C[C@H](C1=O)C1=C(C2)[C@]2(O)OC[C@@]31[C@@H](O)CCC([C@H]3[C@@H]2O)(C)C	C20H28O5	348.43
451	Parvifolines Y	NT	NT	NT	NT	NT	NT	NT	NT	NT	NT	NT	NT	NT	NT	NT	NT	NT	NT	NT	NT	NT	5.81	NT	NT	NT	NT	NT	NT	NT	NT	NT	NT	NT	NT	NT	NT	NT	NT	NT	NT	NT	NT	NT	NT	41	CCCCO[C@@H]1O[C@@]2(O)[C@@H]3[C@H]([C@]41[C@@H](O)CCC([C@H]4[C@@H]2O)(C)C)[C@@H]1C[C@H](C3)C(=C)C(=O)C1	C25H38O6	434.57
452	lasiodonin	NT	NT	NT	NT	NT	NT	NT	NT	NT	NT	NT	NT	NT	NT	NT	NT	NT	NT	NT	NT	NT	NT	NT	NT	NT	NT	NT	NT	NT	NT	NT	NT	NT	NT	NT	NT	NT	NT	NT	NT	NT	NT	NT	NT	41	C=C1[C@@H]2C[C@@H]([C@@]3([C@](C1=O)(C2)[C@]1(O)OC[C@]23[C@H]([C@@H]1O)C(C)(C)CC[C@@H]2O)C)O	C21H30O6	378.46
453	Minheryins A	NT	NT	NT	NT	NT	NT	NT	NT	NT	NT	NT	NT	NT	NT	NT	NT	NT	NT	NT	NT	NT	NT	NT	NT	NT	NT	NT	NT	NT	NT	NT	NT	NT	NT	NT	NT	NT	NT	NT	NT	NT	NT	NT	NT	46	CC(=O)O[C@H]1CC[C@@]2([C@@H](C1(C)C)C[C@H]([C@]13[C@H]2CC[C@H]([C@H]1O)C(=C)[C@H]3O)O)C	C22H34O5	378.5
454	Minheryins B	NT	NT	NT	NT	NT	NT	NT	NT	NT	NT	NT	NT	NT	NT	NT	NT	NT	NT	NT	NT	NT	NT	NT	NT	NT	NT	NT	NT	NT	NT	NT	NT	NT	NT	NT	NT	NT	NT	NT	NT	NT	NT	NT	NT	46	C=C1[C@@H]2CC[C@@H]3[C@]([C@@H]1O)([C@@H]2O)[C@H](O)C[C@H]1[C@@]3(C)CC[C@@H](C1(C)C)O	C20H32O4	336.47
455	Minheryins C	NT	NT	NT	NT	NT	NT	NT	NT	NT	NT	NT	NT	NT	NT	NT	NT	NT	NT	NT	NT	NT	NT	NT	NT	NT	NT	NT	NT	NT	NT	NT	NT	NT	NT	NT	NT	NT	NT	NT	NT	NT	NT	NT	NT	46	C=C1[C@@H]2CC[C@@H]3[C@]([C@@H]1O)([C@@H]2O)[C@H](O)C[C@H]1[C@@]3(C)CC[C@H](C1(C)C)O	C20H32O4	336.47
456	Minheryins D	NT	NT	NT	NT	NT	NT	NT	NT	NT	NT	NT	NT	NT	NT	NT	NT	NT	NT	NT	NT	NT	NT	NT	NT	NT	NT	NT	NT	NT	NT	NT	NT	NT	NT	NT	NT	NT	NT	NT	NT	NT	NT	NT	NT	46	OC[C@H]1[C@@H]2CC[C@@H]3[C@](C1=O)([C@@H]2O)[C@H](O)C[C@H]1[C@@]3(C)CCC(=O)C1(C)C	C20H30O5	350.45
457	Minheryins E	NT	NT	NT	NT	NT	NT	NT	NT	NT	NT	NT	NT	NT	NT	NT	NT	NT	NT	NT	NT	NT	NT	NT	NT	NT	NT	NT	NT	NT	NT	NT	NT	NT	NT	NT	NT	NT	NT	NT	NT	NT	NT	NT	NT	46	OC[C@@]1(C)[C@H](CC[C@@]2([C@@H]1C[C@@H](O)[C@]13[C@H]2C[C@@H]([C@H]([C@H]1O)C(=C)C3=O)O)C)OC(=O)C	C22H32O7	408.49
458	Minheryins F	NT	NT	NT	NT	NT	NT	NT	NT	NT	NT	NT	NT	NT	NT	NT	NT	NT	NT	NT	NT	NT	NT	NT	NT	NT	NT	NT	NT	NT	NT	NT	NT	NT	NT	NT	NT	NT	NT	NT	NT	NT	NT	NT	NT	46	OC[C@@]1(C)[C@@H](O)CC[C@@]2([C@@H]1C[C@@H](O)[C@]13[C@H]2CC[C@H]([C@H]1O)C(=C)C3=O)C	C20H30O5	350.45
459	Minheryins G	NT	NT	NT	NT	NT	NT	NT	NT	NT	NT	NT	NT	NT	NT	NT	NT	NT	NT	NT	NT	NT	NT	NT	NT	NT	NT	NT	NT	NT	NT	NT	NT	NT	NT	NT	NT	NT	NT	NT	NT	NT	NT	NT	NT	46	C=C1[C@@H]2CC[C@@H]3[C@](C1=O)([C@@H]2O)[C@H](O)C[C@H]1[C@@]3(C)[C@@H](O)C[C@@H](C1(C)C)O	C20H30O5	350.45
460	leukamenin F	NT	NT	NT	NT	NT	NT	NT	NT	NT	NT	NT	NT	NT	NT	NT	NT	NT	NT	NT	NT	NT	NT	NT	NT	NT	NT	NT	NT	NT	NT	NT	NT	NT	NT	NT	NT	NT	NT	NT	NT	NT	NT	NT	NT	46	C=C1[C@@H]2CC[C@@H]3[C@](C1=O)([C@@H]2O)[C@H](O)C[C@H]1[C@@]3(C)CCC(=O)C1(C)C	C20H28O4	332.43
461	Excisoidesin	NT	NT	NT	NT	NT	NT	NT	NT	NT	NT	NT	NT	NT	NT	NT	NT	NT	NT	NT	NT	NT	NT	NT	NT	NT	NT	NT	NT	NT	NT	NT	NT	NT	NT	NT	NT	NT	NT	NT	NT	NT	NT	NT	NT	46	OC[C@@]1(C)C(=O)CC[C@@]2([C@@H]1C[C@@H](O)[C@@]13[C@H]2CC[C@H]([C@H]3O)C(=C)C1=O)C	C20H28O5	348.43
462	Leukamenin E	NT	NT	NT	NT	NT	NT	NT	NT	NT	NT	NT	NT	NT	NT	NT	NT	NT	NT	NT	NT	NT	NT	NT	NT	NT	NT	NT	NT	NT	NT	NT	NT	NT	NT	NT	NT	NT	NT	NT	NT	NT	NT	NT	NT	46	CC(=O)O[C@H]1CC[C@@]2([C@@H](C1(C)C)C[C@H]([C@@]13[C@H]2CC[C@H]([C@H]3O)C(=C)C1=O)O)C	C22H32O5	376.49
463	Wangzaozin A	NT	NT	NT	NT	NT	NT	NT	NT	NT	NT	NT	NT	NT	NT	NT	NT	NT	NT	NT	NT	NT	NT	NT	NT	NT	NT	NT	NT	NT	NT	NT	NT	NT	NT	NT	NT	NT	NT	NT	NT	NT	NT	NT	NT	46	C=C1[C@@H]2CC[C@@H]3[C@](C1=O)([C@@H]2O)[C@H](O)C[C@H]1[C@@]3(C)CC[C@@H](C1(C)C)O	C20H30O4	334.45
464	Pseurata A	NT	NT	NT	NT	NT	NT	NT	NT	NT	NT	NT	NT	NT	NT	NT	NT	NT	NT	NT	NT	NT	NT	NT	NT	NT	NT	NT	NT	NT	NT	NT	NT	NT	NT	NT	NT	NT	NT	NT	NT	NT	NT	NT	NT	46	C=C1[C@@H]2CC[C@@H]3[C@](C1=O)([C@@H]2O)[C@H](O)C[C@H]1[C@@]3(C)CC[C@H](C1(C)C)O	C20H30O4	334.45
465	Racemosin A	NT	NT	NT	NT	NT	NT	NT	NT	NT	NT	NT	NT	NT	NT	NT	NT	NT	NT	NT	NT	NT	NT	NT	NT	NT	NT	NT	NT	NT	NT	NT	NT	NT	NT	NT	NT	NT	NT	NT	NT	NT	NT	NT	NT	46	CC(=O)O[C@@H]1C[C@@H]2C(C)(C)[C@H](CC[C@]2([C@H]2[C@]31C(=O)C(=C)[C@@H]([C@H]3O)CC2)C)OC(=O)C	C24H34O6	418.52
466	Isojaponin A	NT	NT	NT	NT	NT	NT	NT	NT	NT	NT	NT	NT	NT	NT	NT	NT	NT	NT	NT	NT	NT	NT	NT	NT	NT	NT	NT	NT	NT	NT	NT	NT	NT	NT	NT	NT	NT	NT	NT	NT	NT	NT	NT	NT	40	CO[C@@H]1OC[C@]23[C@H]1C(C)(C)CCC2OC(=O)[C@]12[C@H]3[C@@H](O)C[C@H](C1)C(=C)[C@H]2O	C21H30O6	378.46
467	Isojaponin B	NT	NT	NT	NT	NT	NT	NT	NT	NT	NT	NT	NT	NT	NT	NT	NT	NT	NT	NT	NT	NT	NT	NT	NT	NT	NT	NT	NT	NT	NT	NT	NT	NT	NT	NT	NT	NT	NT	NT	NT	NT	NT	NT	NT	40	OC[C@@H]1C(C)(C)CC[C@@H]([C@@]21COC(=O)[C@]13C2[C@@H](O)C[C@H](C1)C(=C)[C@H]3O)OC(=O)C	C22H32O7	408.49
468	Rabdosinate	NT	NT	NT	NT	NT	NT	NT	NT	NT	NT	NT	NT	NT	NT	NT	NT	NT	NT	NT	NT	NT	NT	NT	NT	NT	NT	NT	NT	NT	NT	NT	NT	NT	NT	NT	NT	NT	NT	NT	NT	NT	NT	NT	NT	40	CC(=O)OC[C@@H]1C(C)(C)CC[C@@H]([C@@]21COC(=O)[C@]13C2[C@@H](OC(=O)C)C[C@H](C1)C(=C)[C@H]3OC(=O)C)OC(=O)C	C28H38O10	534.6
469	Maoyecrystal D	NT	NT	NT	NT	NT	NT	NT	NT	NT	NT	NT	NT	NT	NT	NT	NT	NT	NT	NT	NT	NT	NT	NT	NT	NT	NT	NT	NT	NT	NT	NT	NT	NT	NT	NT	NT	NT	NT	NT	NT	NT	NT	NT	NT	40	OC[C@@H]1[C@@H]2C[C@@H]([C@@H]3[C@](C1=O)(C2)C(=O)OC1[C@]23CO[C@H]([C@@H]2C(CC1)(C)C)O)O	C20H28O7	380.43
470	Rabdosin A	NT	NT	NT	NT	NT	NT	NT	NT	NT	NT	NT	NT	NT	NT	NT	NT	NT	NT	NT	NT	NT	NT	NT	NT	NT	NT	NT	NT	NT	NT	NT	NT	NT	NT	NT	NT	NT	NT	NT	NT	NT	NT	NT	NT	40	CO[C@@H]1OC[C@]23[C@H]1C(C)(C)CCC2OC(=O)[C@]12[C@H]3[C@@H](O)C[C@H](C1)C(=C)C2=O	C21H28O6	376.44
471	Isodonoiol	NT	NT	NT	NT	NT	NT	NT	NT	NT	NT	NT	NT	NT	NT	NT	NT	NT	NT	NT	NT	NT	NT	NT	NT	NT	NT	NT	NT	NT	NT	NT	NT	NT	NT	NT	NT	NT	NT	NT	NT	NT	NT	NT	NT	40	C=C1[C@@H]2C[C@@H]([C@@H]3[C@](C1=O)(C2)C(=O)OC1[C@]23CO[C@H]([C@@H]2C(CC1)(C)C)O)O	C20H26O6	362.42
472	Epinodosin	NT	NT	NT	NT	NT	NT	NT	NT	NT	NT	NT	NT	NT	NT	NT	NT	NT	NT	NT	NT	NT	NT	NT	NT	NT	NT	NT	NT	NT	NT	NT	NT	NT	NT	NT	NT	NT	NT	NT	NT	NT	NT	NT	NT	40	OC[C@@H]1C(C)(C)CC[C@@H](C21COC(=O)C13[C@H]2[C@@H](O)CC(C1)C(=C)C3=O)OC(=O)C	C22H30O7	406.47
473	Rabdoternin H	NT	NT	NT	NT	NT	NT	NT	NT	NT	NT	NT	NT	NT	NT	NT	NT	NT	NT	NT	NT	NT	NT	NT	NT	NT	NT	NT	NT	NT	NT	NT	NT	NT	NT	NT	NT	NT	NT	NT	NT	NT	NT	NT	NT	40	OC[C@@H]1C(C)(C)CC[C@@H](C21COC(=O)C13[C@H]2CCC(C1)C(=C)C3=O)OC(=O)C	C22H30O6	390.47
474	Rabdosin B	NT	NT	NT	NT	NT	NT	NT	NT	NT	NT	NT	NT	NT	NT	NT	NT	NT	NT	NT	NT	NT	NT	NT	NT	NT	NT	NT	NT	NT	NT	NT	NT	NT	NT	NT	NT	NT	NT	NT	NT	NT	NT	NT	NT	40	CC(=O)O[C@H]1CCC([C@H](C21COC(=O)C13[C@H]2[C@@H](O)CC(C1)C(=C)C3=O)COC(=O)C)(C)C	C24H32O8	448.51
475	Acetylexidonin	NT	NT	NT	NT	NT	NT	NT	NT	NT	NT	NT	NT	NT	NT	NT	NT	NT	NT	NT	NT	NT	NT	NT	NT	NT	NT	NT	NT	NT	NT	NT	NT	NT	NT	NT	NT	NT	NT	NT	NT	NT	NT	NT	NT	40	CC(=O)OC[C@@H]1C(C)(C)CC[C@@H](C21COC(=O)C13[C@H]2[C@@H](OC(=O)C)CC(C1)C(=C)C3=O)OC(=O)C	C26H34O9	490.54
476	Lasiokaurin	NT	NT	NT	NT	NT	NT	NT	NT	NT	NT	NT	NT	NT	NT	NT	NT	NT	NT	NT	NT	NT	NT	NT	NT	NT	NT	NT	NT	NT	NT	NT	NT	NT	NT	NT	NT	NT	NT	NT	NT	NT	NT	NT	NT	40	CC(=O)O[C@H]1CCC([C@@H]2[C@]31CO[C@]([C@H]2O)([C@@]12[C@H]3CC[C@H]([C@H]2O)C(=C)C1=O)O)(C)C	C22H30O7	406.47
477	Lasiodonin	NT	NT	NT	NT	NT	NT	NT	NT	NT	NT	NT	NT	NT	NT	NT	NT	NT	NT	NT	NT	NT	NT	NT	NT	NT	NT	NT	NT	NT	NT	NT	NT	NT	NT	NT	NT	NT	NT	NT	NT	NT	NT	NT	NT	40	C=C1[C@@H]2C[C@@H]([C@@H]3[C@](C1=O)(C2)[C@]1(O)OC[C@@]23[C@@H](O)CCC([C@H]2[C@@H]1O)(C)C)O	C20H28O6	364.43
478	Oridonin	NT	NT	NT	NT	NT	NT	NT	NT	NT	NT	NT	NT	NT	NT	NT	NT	NT	NT	NT	NT	NT	NT	NT	NT	NT	NT	NT	NT	NT	NT	NT	NT	NT	NT	NT	NT	NT	NT	NT	NT	NT	NT	NT	NT	40	C=C1[C@@H]2CC[C@@H]3[C@](C1=O)([C@@H]2O)[C@]1(O)OC[C@@]23[C@@H](O)CCC([C@H]2[C@@H]1O)(C)C	C20H28O6	364.43
479	Effusanin A	NT	NT	NT	NT	NT	NT	NT	NT	NT	NT	NT	NT	NT	NT	NT	NT	NT	NT	NT	NT	NT	NT	NT	NT	NT	NT	NT	NT	NT	NT	NT	NT	NT	NT	NT	NT	NT	NT	NT	NT	NT	NT	NT	NT	40	C=C1[C@@H]2CC[C@@H]3[C@](C1=O)(C2)[C@]1(O)OC[C@@]23[C@@H](O)CCC([C@H]2[C@@H]1O)(C)C	C20H28O5	348.43
480	Shikokianin	NT	NT	NT	NT	NT	NT	NT	NT	NT	NT	NT	NT	NT	NT	NT	NT	NT	NT	NT	NT	NT	NT	NT	NT	NT	NT	NT	NT	NT	NT	NT	NT	NT	NT	NT	NT	NT	NT	NT	NT	NT	NT	NT	NT	40	CC(=O)O[C@@H]1C[C@@H]2C[C@]3([C@@H]1[C@]14CO[C@@]3([C@H]([C@@H]4C(CC[C@@H]1OC(=O)C)(C)C)O)O)C(=O)C2=C	C24H32O8	448.51
481	Rosthorin A	NT	NT	NT	NT	NT	NT	NT	NT	NT	NT	NT	NT	NT	NT	NT	NT	NT	NT	NT	NT	NT	NT	NT	NT	NT	NT	NT	NT	NT	NT	NT	NT	NT	NT	NT	NT	NT	NT	NT	NT	NT	NT	NT	NT	40	C=C1[C@@H]2C[C@@H]([C@@H]3[C@](C1=O)([C@@H]2O)[C@]1(O)OC[C@@]23CCCC([C@H]2[C@@H]1O)(C)C)O	C20H28O6	364.43
482	Isodonal	NT	NT	NT	NT	NT	NT	NT	NT	NT	NT	NT	NT	NT	NT	NT	NT	NT	NT	NT	NT	NT	NT	NT	NT	NT	NT	NT	NT	NT	NT	NT	NT	NT	NT	NT	NT	NT	NT	NT	NT	NT	NT	NT	NT	40	O=C[C@@H]1C(C)(C)CC[C@@H](C21COC(=O)[C@]13[C@H]2[C@H](O)C[C@H](C1)C(=C)C3=O)OC(=O)C	C22H28O7	404.45
483	Lasionkaurinol	NT	NT	NT	NT	NT	NT	NT	NT	NT	NT	NT	NT	NT	NT	NT	NT	NT	NT	NT	NT	NT	NT	NT	NT	NT	NT	NT	NT	NT	NT	NT	NT	NT	NT	NT	NT	NT	NT	NT	NT	NT	NT	NT	NT	40	CC(=O)O[C@H]1CCC([C@@H]2[C@]31CO[C@]([C@H]2O)(C12[C@H]3CCC([C@H]1O)C(=C)[C@H]2O)O)(C)C	C22H32O7	408.49
484	Enmenol	NT	NT	NT	NT	NT	NT	NT	NT	NT	NT	NT	NT	NT	NT	NT	NT	NT	NT	NT	NT	NT	NT	NT	NT	NT	NT	NT	NT	NT	NT	NT	NT	NT	NT	NT	NT	NT	NT	NT	NT	NT	NT	NT	NT	40	C=C1C2CC[C@@H]3C([C@@H]1O)([C@@H]2O)[C@]1(O)OC[C@@]23[C@@H](O)CCC([C@H]2[C@@H]1O)(C)C	C20H30O6	366.45
485	Lushanrubescensin F	NT	NT	NT	NT	NT	NT	NT	NT	NT	NT	NT	NT	NT	NT	NT	NT	NT	NT	NT	NT	NT	NT	NT	NT	NT	NT	NT	NT	NT	NT	NT	NT	NT	NT	NT	NT	NT	NT	NT	NT	NT	NT	NT	NT	40	COC[C@@H]1[C@@H]2C[C@@H]([C@@H]3[C@](C1=O)(C2)[C@]1(O)OC[C@@]23[C@@H](O)CCC([C@H]2[C@@H]1O)(C)C)O	C21H32O7	396.47
486	Jianshirubesin G	NT	NT	NT	NT	NT	NT	NT	NT	NT	NT	NT	NT	NT	NT	NT	NT	NT	NT	NT	NT	NT	NT	NT	NT	NT	NT	NT	NT	NT	NT	NT	NT	NT	NT	NT	NT	NT	NT	NT	NT	NT	NT	NT	NT	42	OC[C@@]1(C)CCC[C@@]2([C@@H]1CC[C@]13[C@H]2[C@@H](O)C[C@H]([C@H]1O)C(=C)[C@H]3O)C	C20H32O4	336.47
487	Jianshirubesin H	NT	NT	NT	NT	NT	NT	NT	NT	NT	NT	NT	NT	NT	NT	NT	NT	NT	NT	NT	NT	NT	NT	NT	NT	NT	NT	NT	NT	NT	NT	NT	NT	NT	NT	NT	NT	NT	NT	NT	NT	NT	NT	NT	NT	42	CC(=O)O[C@@H]1C(=O)[C@]23[C@H](OC(=O)C)[C@H](C(=C)[C@H]2OC(=O)C)CC[C@H]3[C@@]23[C@H]1C(C)(C)[C@](CC2)(OC3)O	C26H34O9	490.54
488	Jianshirubesin I	NT	NT	NT	NT	NT	NT	NT	NT	NT	NT	NT	NT	NT	NT	NT	NT	NT	NT	NT	NT	NT	NT	NT	NT	NT	NT	NT	NT	NT	NT	NT	NT	NT	NT	NT	NT	NT	NT	NT	NT	NT	NT	NT	NT	42	CC(=O)O[C@@H]1C(=C)[C@H]2[C@H]3[C@@]41[C@@H](CC2)[C@]12[C@@H](O3)O[C@@]4(O)[C@H]([C@@H]2C(CC[C@@H]1O)(C)C)O	C22H30O7	406.47
489	Ponicidin	3.56	4.22	10.92	13.29	6.88	NT	NT	NT	NT	NT	NT	NT	NT	NT	NT	NT	NT	NT	NT	NT	NT	NT	NT	NT	NT	NT	NT	NT	NT	NT	NT	NT	NT	NT	NT	NT	NT	NT	NT	NT	NT	NT	NT	NT	42	C=C1[C@@H]2CC[C@@H]3[C@]4(C1=O)[C@H]2O[C@@H]1[C@@]23[C@@H](O)CCC([C@H]2[C@@H]([C@]4(O)O1)O)(C)C	C20H26O6	362.42
490	Parvifoline AA	10.2	10.2	17.31	17.61	24.11	NT	NT	NT	NT	NT	NT	NT	NT	NT	NT	NT	NT	NT	NT	NT	NT	NT	NT	NT	NT	NT	NT	NT	NT	NT	NT	NT	NT	NT	NT	NT	NT	NT	NT	NT	NT	NT	NT	NT	42	C=C1[C@@H]2CC[C@@H]3[C@](C1=O)([C@@H]2O)[C@]1(O)C(=O)[C@H]2[C@@]3([C@H]1O)CCCC2(C)C	C20H26O5	346.42
491	Laxiflorin D	NT	NT	NT	NT	NT	NT	NT	NT	NT	NT	NT	NT	NT	NT	NT	NT	NT	NT	NT	NT	NT	NT	NT	NT	NT	NT	NT	NT	NT	NT	NT	NT	NT	NT	NT	NT	NT	NT	NT	NT	NT	NT	NT	NT	42	O=C[C@@H]1C(C)(C)C=CC(=O)[C@@]21COC(=O)[C@]13[C@H]2CC[C@H](C1)C(=C)[C@H]3O	C20H24O5	344.4
492	Laxiflorin E	NT	NT	NT	NT	NT	NT	NT	NT	NT	NT	NT	NT	NT	NT	NT	NT	NT	NT	NT	NT	NT	NT	NT	NT	NT	NT	NT	NT	NT	NT	NT	NT	NT	NT	NT	NT	NT	NT	NT	NT	NT	NT	NT	NT	42	OC[C@@H]1C(C)(C)C=CC(=O)[C@@]21COC(=O)[C@]13[C@H]2CC[C@H](C1)[C@@H](C3=O)C	C20H26O5	346.42
493	laxiflorin C	NT	NT	NT	NT	NT	NT	NT	NT	NT	NT	NT	NT	NT	NT	NT	NT	NT	NT	NT	NT	NT	NT	NT	NT	NT	NT	NT	NT	NT	NT	NT	NT	NT	NT	NT	NT	NT	NT	NT	NT	NT	NT	NT	NT	42	OC[C@@H]1C(C)(C)C=CC(=O)[C@@]21COC(=O)[C@]13[C@H]2CC[C@H](C1)[C@H](C3=O)C	C20H26O5	346.42
494	Rabdoternin A	NT	NT	NT	NT	NT	NT	NT	NT	NT	NT	NT	NT	NT	NT	NT	NT	NT	NT	NT	NT	NT	NT	NT	NT	NT	NT	NT	NT	NT	NT	NT	NT	NT	NT	NT	NT	NT	NT	NT	NT	NT	NT	NT	NT	49	CC(=O)[C@@H]1CC[C@@H]2[C@@]3([C@@H]1O)C(=O)O[C@@H]1[C@@]3(O)OC[C@@]32[C@@H](O)CCC([C@@H]13)(C)C	C20H28O7	380.43
495	Rabdoternin B	NT	NT	NT	NT	NT	NT	NT	NT	NT	NT	NT	NT	NT	NT	NT	NT	NT	NT	NT	NT	NT	NT	NT	NT	NT	NT	NT	NT	NT	NT	NT	NT	NT	NT	NT	NT	NT	NT	NT	NT	NT	NT	NT	NT	49	CO[C@H]1O[C@@]2(O)[C@@H]3[C@H]([C@]41[C@@H](O)CCC([C@H]4[C@@H]2O)(C)C)[C@@H]1C[C@H](C3)C(=C)C(=O)O1	C21H30O7	394.46
496	Isoscoparin D	NT	NT	>10	>10	NT	NT	NT	NT	NT	NT	NT	NT	>10	NT	NT	NT	NT	NT	NT	NT	NT	NT	>10	NT	NT	NT	NT	NT	NT	NT	NT	NT	NT	NT	NT	NT	NT	NT	NT	NT	NT	NT	NT	NT	47	CC(=O)OC[C@@]1(O)[C@@H]2CC[C@@H]3[C@](C1=O)([C@@H]2O)[C@]1(O)OC[C@@]23CCCC([C@H]2[C@@H]1OC(=O)C)(C)C	C24H34O9	466.52
497	Isoscoparin E	NT	NT	NT	NT	NT	NT	NT	NT	NT	NT	NT	NT	NT	NT	NT	NT	NT	NT	NT	NT	NT	NT	NT	NT	NT	NT	NT	NT	NT	NT	NT	NT	NT	NT	NT	NT	NT	NT	NT	NT	NT	NT	NT	NT	47	CC(=O)O[C@H]1CCC([C@@H]2[C@]31CO[C@]([C@H]2O)([C@]12[C@H]3CC[C@](C1)(C(=C)C2=O)O)O)(C)C	C22H30O7	406.47
498	Isoscoparin F	NT	NT	9.9	3.9	NT	NT	NT	NT	NT	NT	NT	NT	>10	NT	NT	NT	NT	NT	NT	NT	NT	NT	9.2	NT	NT	NT	NT	NT	NT	NT	NT	NT	NT	NT	NT	NT	NT	NT	NT	NT	NT	NT	NT	NT	47	O[C@H]1C[C@@H]2C[C@]3([C@@H]1[C@]14CO[C@H]([C@@H]4C(CC[C@@H]1OC3=O)(C)C)O)[C@@H](C2=C)O	C20H28O6	364.43
499	Isoscoparin G	NT	NT	NT	NT	NT	NT	NT	NT	NT	NT	NT	NT	NT	NT	NT	NT	NT	NT	NT	NT	NT	NT	NT	NT	NT	NT	NT	NT	NT	NT	NT	NT	NT	NT	NT	NT	NT	NT	NT	NT	NT	NT	NT	NT	47	C=C1[C@@H]2C[C@H]([C@@H]3[C@](C1=O)(C2)C(=O)O[C@@H]1[C@]23COC([C@@H]2C(CC1)(C)C)O)O	C20H26O6	362.42
500	Sculponins D	NT	NT	NT	NT	NT	NT	NT	1.12	NT	NT	1	NT	NT	NT	NT	NT	NT	NT	NT	NT	NT	1.5	NT	NT	NT	NT	NT	NT	NT	NT	NT	NT	NT	NT	NT	NT	NT	NT	NT	NT	NT	NT	NT	NT	37	CC1O[C@@H]2[C@H]3CC[C@@H]4[C@]2([C@]2(O1)OC[C@]14[C@H]([C@@H]2O)C(C)(C)CC[C@@H]1O)C(=O)C3=C	C22H30O6	390.47
501	Sculponins E	NT	NT	NT	NT	NT	NT	NT	1.62	NT	NT	1.85	NT	NT	NT	NT	NT	NT	NT	NT	NT	NT	2	NT	NT	NT	NT	NT	NT	NT	NT	NT	NT	NT	NT	NT	NT	NT	NT	NT	NT	NT	NT	NT	NT	37	C=C1[C@@H]2C[C@H]([C@@H]3[C@]([C@@H]1O)(C2)[C@]1(O)OC[C@@]23[C@@H](O)CCC([C@H]2[C@@H]1O)(C)C)O	C20H30O6	366.45
502	3β,6β,11α-trihydroxy-15R-acetoxy-6,20-epoxy-6,7-seco-ent-kaur16-en-1β,7-olide	NT	NT	NT	NT	NT	NT	NT	NT	NT	NT	NT	NT	NT	NT	NT	NT	NT	NT	NT	NT	NT	NT	NT	NT	NT	NT	NT	NT	NT	NT	NT	NT	NT	NT	NT	NT	NT	NT	NT	NT	NT	NT	NT	NT	37	O=C1C(=C)[C@]2(C[C@]31CC[C@H]1[C@]4([C@@]3(C)CC2)CCC[C@]1(C(=O)O4)C)O	C20H26O4	330.42
503	Epinodosin	NT	NT	NT	NT	NT	NT	NT	1.62	NT	NT	2.1	NT	NT	NT	NT	NT	NT	NT	NT	NT	NT	0.56	NT	NT	NT	NT	NT	NT	NT	NT	NT	NT	NT	NT	NT	NT	NT	NT	NT	NT	NT	NT	NT	NT	37	OCC[C@@]1(O)C(=O)[C@@]23C[C@@]1(O)CC[C@]3(C)[C@@]13[C@H](CC2)[C@@](C(=O)O3)(C)CCC1	C21H30O6	378.46
504	Maoyecrystal D	NT	NT	NT	NT	NT	NT	NT	NT	NT	NT	NT	NT	NT	NT	NT	NT	NT	NT	NT	NT	NT	NT	NT	NT	NT	NT	NT	NT	NT	NT	NT	NT	NT	NT	NT	NT	NT	NT	NT	NT	NT	NT	NT	NT	37	C=C1[C@@H]2C[C@H]([C@@H]3[C@](C1=O)(C2)C(=O)O[C@@H]1[C@]23COC[C@@H]2C(CC1)(C)C)O	C20H26O5	346.42
505	Nodosin	NT	NT	NT	NT	NT	NT	NT	1.92	NT	NT	1.9	NT	NT	NT	NT	NT	NT	NT	NT	NT	NT	0.54	NT	NT	NT	NT	NT	NT	NT	NT	NT	NT	NT	NT	NT	NT	NT	NT	NT	NT	NT	NT	NT	NT	37	OC[C@@H]1[C@@H]2C[C@H]([C@@H]3[C@](C1=O)(C2)C(=O)O[C@@H]1[C@]23COC[C@@H]2C(CC1)(C)C)O	C20H28O6	364.43
506	Enmein	NT	NT	NT	NT	NT	NT	NT	2.02	NT	NT	>10	NT	NT	NT	NT	NT	NT	NT	NT	NT	NT	1.62	NT	NT	NT	NT	NT	NT	NT	NT	NT	NT	NT	NT	NT	NT	NT	NT	NT	NT	NT	NT	NT	NT	37	O[C@@H]1C[C@@H]2C[C@]3([C@@H]1[C@]14CO[C@H]([C@@H]4C(CC[C@@H]1OC3=O)(C)C)O)C(=C)C2=C	C21H28O5	360.44
507	6β,7β,11β,15β,19-pentahydroxy-7α,20-epoxy-entkaur-16-ene	NT	NT	NT	NT	NT	NT	NT	NT	NT	NT	NT	NT	NT	NT	NT	NT	NT	NT	NT	NT	NT	NT	NT	NT	NT	NT	NT	NT	NT	NT	NT	NT	NT	NT	NT	NT	NT	NT	NT	NT	NT	NT	NT	NT	37	O[C@@H]1OC[C@]23[C@H]1C(C)(C)C(C[C@@H]2OC(=O)[C@]12[C@H]3CC[C@H](C1)C(=C)C2=C)O	C21H28O5	360.44
508	6β,7β,15β,19-tetrahydroxy-7α,20-epoxy-ent-kaur-1,16-dien11-one	NT	NT	NT	NT	NT	NT	NT	NT	NT	NT	NT	NT	NT	NT	NT	NT	NT	NT	NT	NT	NT	NT	NT	NT	NT	NT	NT	NT	NT	NT	NT	NT	NT	NT	NT	NT	NT	NT	NT	NT	NT	NT	NT	NT	37	OC[C@]1(C)CCC[C@@]23[C@@H]1[C@H](O)[C@@](O)(OC2)[C@]12[C@H]3[C@@H](O)C[C@H](C1)C(=C)[C@H]2O	C20H30O6	366.45
509	Enmenol	NT	NT	NT	NT	NT	NT	NT	NT	NT	NT	NT	NT	NT	NT	NT	NT	NT	NT	NT	NT	NT	NT	NT	NT	NT	NT	NT	NT	NT	NT	NT	NT	NT	NT	NT	NT	NT	NT	NT	NT	NT	NT	NT	NT	37	OC[C@]1(C)CC[C@@H]([C@@]23[C@@H]1[C@H](O)[C@@](O)(OC2)[C@]12[C@H]3[C@H](O)C[C@H](C1)C(=C)[C@H]2O)O	C20H30O7	382.45
510	11β,19β-dihydroxy-6,19;6,20-diepoxy-6,7-seco-ent-kaur-16-en-15-one-1β,7-olide	NT	NT	NT	NT	NT	NT	NT	NT	NT	NT	NT	NT	NT	NT	NT	NT	NT	NT	NT	NT	NT	NT	NT	NT	NT	NT	NT	NT	NT	NT	NT	NT	NT	NT	NT	NT	NT	NT	NT	NT	NT	NT	NT	NT	37	C=C1[C@@H]2CC[C@@H]3[C@]([C@@H]1O)([C@@H]2O)[C@]1(O)OC[C@@]23[C@@H](O)CCC([C@H]2[C@@H]1O)(C)C	C20H30O6	366.45
511	11β,19α-dihydroxy-6,19;6,20- diepoxy-6,7-seco-ent-kaur-16-en-15-one-1β-7-olide	NT	NT	NT	NT	NT	NT	NT	NT	NT	NT	NT	NT	NT	NT	NT	NT	NT	NT	NT	NT	NT	NT	NT	NT	NT	NT	NT	NT	NT	NT	NT	NT	NT	NT	NT	NT	NT	NT	NT	NT	NT	NT	NT	NT	37	C=C1[C@@H]2C[C@H]([C@@H]3[C@](C1=O)(C2)C(=O)O[C@@H]1[C@]23CO[C@@H]3[C@@H]2[C@](CC1)(C)[C@@H](O3)O)O	C20H24O7	376.4
512	11β,15α,19β-trihydroxy-6,19;6,20-diepoxy-6,7-seco-ent-kaur16-en-1β,7-olide	NT	NT	NT	NT	NT	NT	NT	NT	NT	NT	NT	NT	NT	NT	NT	NT	NT	NT	NT	NT	NT	NT	NT	NT	NT	NT	NT	NT	NT	NT	NT	NT	NT	NT	NT	NT	NT	NT	NT	NT	NT	NT	NT	NT	37	C=C1[C@@H]2C[C@H]([C@@H]3[C@](C1=O)(C2)C(=O)O[C@@H]1[C@]23CO[C@@H]3[C@@H]2[C@](CC1)(C)[C@H](O3)O)O	C20H24O7	376.4
513	11β,15α,19α-trihydroxy-6,19;6,20-diepoxy6,7-seco-ent-kaur-16-en-1β,7-olide	NT	NT	NT	NT	NT	NT	NT	NT	NT	NT	NT	NT	NT	NT	NT	NT	NT	NT	NT	NT	NT	NT	NT	NT	NT	NT	NT	NT	NT	NT	NT	NT	NT	NT	NT	NT	NT	NT	NT	NT	NT	NT	NT	NT	37	O[C@@H]1C[C@@H]2C[C@]3([C@@H]1[C@]14CO[C@@H]5[C@@H]4[C@](CC[C@@H]1OC3=O)(C)[C@@H](O5)O)[C@@H](C2=C)O	C20H26O7	378.42
514	Sculponeatin A	NT	NT	NT	NT	NT	NT	NT	1.77	NT	NT	>10	NT	NT	NT	NT	NT	NT	NT	NT	NT	NT	1.62	NT	NT	NT	NT	NT	NT	NT	NT	NT	NT	NT	NT	NT	NT	NT	NT	NT	NT	NT	NT	NT	NT	37	O[C@@H]1C[C@@H]2C[C@]3([C@@H]1[C@]14CO[C@@H]5[C@@H]4[C@](CC[C@@H]1OC3=O)(C)[C@H](O5)O)[C@@H](C2=C)O	C20H26O7	378.42
515	Sculponeatin B	NT	NT	NT	NT	NT	NT	NT	NT	NT	NT	NT	NT	NT	NT	NT	NT	NT	NT	NT	NT	NT	NT	NT	NT	NT	NT	NT	NT	NT	NT	NT	NT	NT	NT	NT	NT	NT	NT	NT	NT	NT	NT	NT	NT	37	C=C1[C@@H]2C[C@H]([C@@H]3[C@](C1=O)(C2)C(=O)O[C@@H]1[C@]23CO[C@@H]3[C@@H]2[C@](CC1)(C)CO3)O	C20H24O6	360.4
516	6β,7β,15β,19-tetrahydroxy-7α,20-epoxy-ent-kaur-1,16-dien11-one	NT	NT	NT	NT	NT	NT	NT	NT	NT	NT	NT	NT	NT	NT	NT	NT	NT	NT	NT	NT	NT	NT	NT	NT	NT	NT	NT	NT	NT	NT	NT	NT	NT	NT	NT	NT	NT	NT	NT	NT	NT	NT	NT	NT	37	O[C@@H]1C[C@@H]2C[C@]3([C@@H]1[C@]14CO[C@@H]5[C@@H]4[C@](CC[C@@H]1OC3=O)(C)CO5)[C@@H](C2=C)O	C20H26O6	362.42
517	Ememogin	NT	NT	NT	NT	NT	NT	NT	NT	NT	NT	NT	NT	NT	NT	NT	NT	NT	NT	NT	NT	NT	NT	NT	NT	NT	NT	NT	NT	NT	NT	NT	NT	NT	NT	NT	NT	NT	NT	NT	NT	NT	NT	NT	NT	37	OC[C@]1(C)CC=C[C@@]23[C@@H]1[C@H](O)[C@@](O)(OC2)[C@]12[C@H]3C(=O)C[C@H](C1)C(=C)[C@H]2O	C20H26O6	362.42
518	Sculponeatin C	NT	NT	NT	NT	NT	NT	NT	0.68	NT	NT	2.73	NT	NT	NT	NT	NT	NT	NT	NT	NT	NT	0.78	NT	NT	NT	NT	NT	NT	NT	NT	NT	NT	NT	NT	NT	NT	NT	NT	NT	NT	NT	NT	NT	NT	37	C=C1[C@@H]2CC[C@@H]3[C@]([C@@H]1O)(C2)C(=O)O[C@@H]1[C@]23C(=O)O[C@H]([C@@H]2C([C@H](C1)O)(C)C)O	C20H26O7	378.42
519	Sculponeatin D	NT	NT	NT	NT	NT	NT	NT	NT	NT	NT	NT	NT	NT	NT	NT	NT	NT	NT	NT	NT	NT	NT	NT	NT	NT	NT	NT	NT	NT	NT	NT	NT	NT	NT	NT	NT	NT	NT	NT	NT	NT	NT	NT	NT	37	C=C1[C@@H]2C[C@H]([C@@H]3[C@](C1=O)(C2)C(=O)OC[C@@]13[C@@H]2CC[C@@]3([C@H]1[C@@H](O2)OC3)C)O	C20H24O6	360.4
520	1β,7β,13α-trihydroxy-6β,15β-diacetoxy-7α,20-epoxy-ent-kaur-16-ene	NT	NT	NT	NT	NT	NT	NT	NT	NT	NT	NT	NT	NT	NT	NT	NT	NT	NT	NT	NT	NT	NT	NT	NT	NT	NT	NT	NT	NT	NT	NT	NT	NT	NT	NT	NT	NT	NT	NT	NT	NT	NT	NT	NT	36	OC[C@@]1(C)CC[C@@H]([C@@]23[C@@H]1[C@H](O)O[C@@H]2OC(=O)[C@]12[C@H]3[C@@H](O)C[C@H](C1)C(=C)[C@H]2O)O	C20H28O8	396.43
521	Thichokaurin	NT	NT	NT	NT	NT	NT	NT	NT	NT	NT	NT	NT	NT	NT	NT	NT	NT	NT	NT	NT	NT	NT	NT	NT	NT	NT	NT	NT	NT	NT	NT	NT	NT	NT	NT	NT	NT	NT	NT	NT	NT	NT	NT	NT	36	CC(=O)OC[C@H]1[C@@H]2C(C)(C)CC[C@H]([C@@]32CO[C@@]1(O)[C@]12[C@H]3CC[C@](C1)(C(=C)[C@H]2COC(=O)C)O)O	C26H38O8	478.58
522	Sylvestrisides C	NT	NT	NT	NT	NT	NT	NT	NT	NT	NT	NT	NT	NT	NT	NT	NT	NT	NT	NT	NT	NT	NT	NT	NT	NT	NT	NT	NT	NT	NT	NT	NT	NT	NT	NT	NT	NT	NT	NT	NT	NT	NT	NT	NT	35	CC(=O)OC[C@H]1[C@@H]2C(C)(C)CC[C@H]([C@@]32CO[C@@]1(O)[C@]12[C@H]3CC[C@H](C1)C(=C)[C@H]2COC(=O)C)O	C26H38O7	462.58
523	Sylvestrisides D	NT	NT	NT	NT	NT	NT	NT	NT	NT	NT	NT	NT	NT	NT	NT	NT	NT	NT	NT	NT	NT	NT	NT	NT	NT	NT	NT	NT	NT	NT	NT	NT	NT	NT	NT	NT	NT	NT	NT	NT	NT	NT	NT	NT	35	OC1O[C@@H](COC[C@@]2(C)CCC[C@@]3([C@@H]2CC[C@]24[C@H]3CC[C@H](C2)C(=C)[C@H]4O)C)[C@H]([C@@H]([C@H]1O)O)O	C26H42O7	466.61
524	Sylvestrisides E	NT	NT	NT	NT	NT	NT	NT	NT	NT	NT	NT	NT	NT	NT	NT	NT	NT	NT	NT	NT	NT	NT	NT	NT	NT	NT	NT	NT	NT	NT	NT	NT	NT	NT	NT	NT	NT	NT	NT	NT	NT	NT	NT	NT	35	OC1O[C@@H](CO[C@@H]2CC[C@@]3([C@@H](C2(C)C)CC[C@]24[C@H]3CC[C@H](C2)C(=C)[C@H]4O)C)[C@H]([C@@H]([C@H]1O)O)O	C26H42O7	466.61
525	Ent-3α,7,15,16-tetrahydroxypimar-8(14)-ene	NT	NT	NT	NT	NT	NT	NT	NT	NT	NT	NT	NT	NT	NT	NT	NT	NT	NT	NT	NT	NT	NT	NT	NT	NT	NT	NT	NT	NT	NT	NT	NT	NT	NT	NT	NT	NT	NT	NT	NT	NT	NT	NT	NT	27	OC1O[C@@H](COC[C@@]2(C)CCC[C@@]3([C@@H]2CC[C@]24[C@H]3CC[C@H](C2)C(=C)[C@@H]4O)C)[C@H]([C@@H]([C@H]1O)O)O	C26H42O7	466.61
526	Ent-16- acetoxy-3α,15-dihydroxy-7-hydroperoxypimar-8(14)-en-3R-O-glucopyranoside	NT	NT	NT	NT	NT	NT	NT	NT	NT	NT	NT	NT	NT	NT	NT	NT	NT	NT	NT	NT	NT	NT	NT	NT	NT	NT	NT	NT	NT	NT	NT	NT	NT	NT	NT	NT	NT	NT	NT	NT	NT	NT	NT	NT	27	OC[C@@H]([C@@]1(C)CCC2C(=C1)[C@@H](C)CC1[C@@]2(C)CC[C@H](C1(C)C)O)O	C21H36O3	336.51
527	Ent-2,15,16-trihydroxypimar-8(14)-en-19-oic acid	NT	NT	NT	NT	NT	NT	NT	NT	NT	NT	NT	NT	NT	NT	NT	NT	NT	NT	NT	NT	NT	NT	NT	NT	NT	NT	NT	NT	NT	NT	NT	NT	NT	NT	NT	NT	NT	NT	NT	NT	NT	NT	NT	NT	27	OO[C@@H]1C2=CCC3[C@@](C2CC[C@]1(C)[C@H](COC(=O)C)O)(C)CC[C@H](C3(C)C)OCC1OC(O)[C@@H]([C@H]([C@@H]1O)O)O	C28H46O11	558.66
528	Ent-2-oxo-15,16,19-trihydroxypimar-8(14)-ene	NT	NT	NT	NT	NT	NT	NT	NT	NT	NT	NT	NT	NT	NT	NT	NT	NT	NT	NT	NT	NT	NT	NT	NT	NT	NT	NT	NT	NT	NT	NT	NT	NT	NT	NT	NT	NT	NT	NT	NT	NT	NT	NT	NT	27	OC[C@@H]([C@@]1(C)CCC2C(=C1)CCC1[C@@]2(C)C[C@H](O)C[C@@]1(C)C(=O)O)O	C20H32O5	352.47
529	Kirenol	NT	NT	NT	NT	NT	NT	NT	NT	NT	NT	NT	NT	NT	NT	NT	NT	NT	NT	NT	NT	NT	NT	NT	NT	NT	NT	NT	NT	NT	NT	NT	NT	NT	NT	NT	NT	NT	NT	NT	NT	NT	NT	NT	NT	27	OC[C@@H]([C@@]1(C)CCC2C(=C1)CCC1[C@@]2(C)CC(=O)C[C@@]1(C)CO)O	C20H32O4	336.47
530	Darutigenol	NT	NT	NT	NT	NT	NT	NT	NT	NT	NT	NT	NT	NT	NT	NT	NT	NT	NT	NT	NT	NT	NT	NT	NT	NT	NT	NT	NT	NT	NT	NT	NT	NT	NT	NT	NT	NT	NT	NT	NT	NT	NT	NT	NT	27	OC[C@@H]([C@@]1(C)CCC2C(=C1)CCC1[C@@]2(C)CC(O)C[C@@]1(C)CO)O	C20H34O4	338.48
531	Ent-3α,15,16,19-tetrahydroxypimar-8(14)- ene	NT	NT	NT	NT	NT	NT	NT	NT	NT	NT	NT	NT	NT	NT	NT	NT	NT	NT	NT	NT	NT	NT	NT	NT	NT	NT	NT	NT	NT	NT	NT	NT	NT	NT	NT	NT	NT	NT	NT	NT	NT	NT	NT	NT	27	OC[C@@H]([C@@]1(C)CCC2C(=C1)CCC1[C@@]2(C)CC[C@H](C1(C)C)O)O	C20H34O3	322.48
532	Darutoside	NT	NT	NT	NT	NT	NT	NT	NT	NT	NT	NT	NT	NT	NT	NT	NT	NT	NT	NT	NT	NT	NT	NT	NT	NT	NT	NT	NT	NT	NT	NT	NT	NT	NT	NT	NT	NT	NT	NT	NT	NT	NT	NT	NT	27	OC[C@@H]([C@@]1(C)CCC2C(=C1)CCC1[C@@]2(C)CC[C@H]([C@@]1(C)CO)O)O	C20H34O4	338.48
533	Ent-16-acetoxy-15-hydroxypimar-8(14)- en-3α-O-glucopyranoside	NT	NT	NT	NT	NT	NT	NT	NT	NT	NT	NT	NT	NT	NT	NT	NT	NT	NT	NT	NT	NT	NT	NT	NT	NT	NT	NT	NT	NT	NT	NT	NT	NT	NT	NT	NT	NT	NT	NT	NT	NT	NT	NT	NT	27	OC[C@@H]([C@@]1(C)CCC2C(=C1)CCC1[C@@]2(C)CC[C@H](C1(C)C)OCC1OC(O)[C@@H]([C@H]([C@@H]1O)O)O)O	C26H44O8	484.62
534	Isopropylidenkirenol	NT	NT	NT	NT	NT	NT	NT	NT	NT	NT	NT	NT	NT	NT	NT	NT	NT	NT	NT	NT	NT	NT	NT	NT	NT	NT	NT	NT	NT	NT	NT	NT	NT	NT	NT	NT	NT	NT	NT	NT	NT	NT	NT	NT	27	CC(=O)OC[C@@H]([C@@]1(C)CCC2C(=C1)CCC1[C@@]2(C)CC[C@H](C1(C)C)OCC1OC(O)[C@@H]([C@H]([C@@H]1O)O)O)O	C28H46O9	526.66
535	Ent-3α,15,16-trihydroxypimar-8(14)-en-15,16-acetonide	NT	NT	NT	NT	NT	NT	NT	NT	NT	NT	NT	NT	NT	NT	NT	NT	NT	NT	NT	NT	NT	NT	NT	NT	NT	NT	NT	NT	NT	NT	NT	NT	NT	NT	NT	NT	NT	NT	NT	NT	NT	NT	NT	NT	27	OC[C@]1(C)CC(O)C[C@@]2(C1CCC1=C[C@@](CCC21)(C)[C@@H]1COC(O1)(C)C)C	C23H38O4	378.55
536	Ent-3α,15,16-trihydroxypimar-8(14)-en-3α-O-glucopyranoside-15,16-acetonide	NT	NT	NT	NT	NT	NT	NT	NT	NT	NT	NT	NT	NT	NT	NT	NT	NT	NT	NT	NT	NT	NT	NT	NT	NT	NT	NT	NT	NT	NT	NT	NT	NT	NT	NT	NT	NT	NT	NT	NT	NT	NT	NT	NT	27	O[C@@H]1CC[C@@]2(C(C1(C)C)CCC1=C[C@@](CCC21)(C)[C@@H]1COC(O1)(C)C)C	C23H38O3	362.55
537	Ent-18-acetoxy-17-hydroxy16H-kauran-19-oic acid	NT	NT	NT	NT	NT	NT	NT	NT	NT	NT	NT	NT	NT	NT	NT	NT	NT	NT	NT	NT	NT	NT	NT	NT	NT	NT	NT	NT	NT	NT	NT	NT	NT	NT	NT	NT	NT	NT	NT	NT	NT	NT	NT	NT	27	OC1OC(CO[C@@H]2CC[C@@]3(C(C2(C)C)CCC2=C[C@@](CCC32)(C)[C@@H]2COC(O2)(C)C)C)[C@H]([C@@H]([C@H]1O)O)O	C29H48O8	524.69
538	Ent-18-acetoxy-17-isobutyryloxy-16- kauran-19- oic acid	NT	NT	NT	NT	NT	NT	NT	NT	NT	NT	NT	NT	NT	NT	NT	NT	NT	NT	NT	NT	NT	NT	NT	NT	NT	NT	NT	NT	NT	NT	NT	NT	NT	NT	NT	NT	NT	NT	NT	NT	NT	NT	NT	NT	27	OC[C@@H]1C[C@@]23C[C@H]1CC[C@H]3[C@]1(C(CC2)[C@](CCC1)(COC(=O)C)C(=O)O)C	C22H34O5	378.5
539	Ent-18-acetoxy-16α,17-dihydroxykauran-19-oic acid	NT	NT	NT	NT	NT	NT	NT	NT	NT	NT	NT	NT	NT	NT	NT	NT	NT	NT	NT	NT	NT	NT	NT	NT	NT	NT	NT	NT	NT	NT	NT	NT	NT	NT	NT	NT	NT	NT	NT	NT	NT	NT	NT	NT	27	CC(=O)OC[C@]1(CCC[C@@]2(C1CC[C@]13[C@H]2CC[C@H](C1)[C@@H](C3)CCOCC(=O)C(C)C)C)C(=O)O	C28H44O6	476.65
540	Ent-18-acetoxy-16α-hydroxy-17-isobutyryloxykauran-19-oic acid	NT	NT	NT	NT	NT	NT	NT	NT	NT	NT	NT	NT	NT	NT	NT	NT	NT	NT	NT	NT	NT	NT	NT	NT	NT	NT	NT	NT	NT	NT	NT	NT	NT	NT	NT	NT	NT	NT	NT	NT	NT	NT	NT	NT	27	OC[C@@]1(O)C[C@@]23C[C@H]1CC[C@H]3[C@]1(C(CC2)[C@](CCC1)(COC(=O)C)C(=O)O)C	C22H34O6	394.5
541	Ent-16α,17,18-trihydroxykauran-19-oic acid	NT	NT	NT	NT	NT	NT	NT	NT	NT	NT	NT	NT	NT	NT	NT	NT	NT	NT	NT	NT	NT	NT	NT	NT	NT	NT	NT	NT	NT	NT	NT	NT	NT	NT	NT	NT	NT	NT	NT	NT	NT	NT	NT	NT	27	CC(=O)OC[C@]1(CCC[C@@]2(C1CC[C@]13[C@H]2CC[C@H](C1)[C@@](C3)(O)CCOCC(=O)C(C)C)C)C(=O)O	C28H44O7	492.64
542	Ent-17,18-dihydroxy-16-kauran-19-oicacid	NT	NT	NT	NT	NT	NT	NT	NT	NT	NT	NT	NT	NT	NT	NT	NT	NT	NT	NT	NT	NT	NT	NT	NT	NT	NT	NT	NT	NT	NT	NT	NT	NT	NT	NT	NT	NT	NT	NT	NT	NT	NT	NT	NT	27	OC[C@@]1(O)C[C@@]23C[C@H]1CC[C@H]3[C@]1(C(CC2)[C@@](CO)(CCC1)C(=O)O)C	C20H32O5	352.47
543	Ent-17-isobutyryloxy-18-hydroxykauran-19-oic acid	NT	NT	NT	NT	NT	NT	NT	NT	NT	NT	NT	NT	NT	NT	NT	NT	NT	NT	NT	NT	NT	NT	NT	NT	NT	NT	NT	NT	NT	NT	NT	NT	NT	NT	NT	NT	NT	NT	NT	NT	NT	NT	NT	NT	27	OC[C@@H]1C[C@@]23C[C@H]1CC[C@H]3[C@]1(C(CC2)[C@@](CO)(CCC1)C(=O)O)C	C20H32O4	336.47
544	Ent-16α,17-dihydroxykauran-19-oic acid	NT	NT	NT	NT	NT	NT	NT	NT	NT	NT	NT	NT	NT	NT	NT	NT	NT	NT	NT	NT	NT	NT	NT	NT	NT	NT	NT	NT	NT	NT	NT	NT	NT	NT	NT	NT	NT	NT	NT	NT	NT	NT	NT	NT	27	OC[C@]1(CCC[C@@]2(C1CC[C@@]13[C@H]2CC[C@H](C3)[C@@H](C1)CCOCC(=O)C(C)C)C)C(=O)O	C26H42O5	434.61
545	Ent-17-hydroxy-16α-kauran-19-oic acid	NT	NT	NT	NT	NT	NT	NT	NT	NT	NT	NT	NT	NT	NT	NT	NT	NT	NT	NT	NT	NT	NT	NT	NT	NT	NT	NT	NT	NT	NT	NT	NT	NT	NT	NT	NT	NT	NT	NT	NT	NT	NT	NT	NT	27	OC[C@@]1(O)C[C@@]23C[C@H]1CC[C@H]3[C@]1(C(CC2)[C@@](C)(CCC1)C(=O)O)C	C20H32O4	336.47
546	Ent-19-methyl-17- hydroxy-16α-kauran-19-oic acid	NT	NT	NT	NT	NT	NT	NT	NT	NT	NT	NT	NT	NT	NT	NT	NT	NT	NT	NT	NT	NT	NT	NT	NT	NT	NT	NT	NT	NT	NT	NT	NT	NT	NT	NT	NT	NT	NT	NT	NT	NT	NT	NT	NT	27	OC[C@H]1C[C@@]23C[C@H]1CC[C@H]3[C@]1(C(CC2)[C@@](C)(CCC1)C(=O)O)C	C20H32O3	320.47
547	Ent-16α-kauran-17,19- dioic acid	NT	NT	NT	NT	NT	NT	NT	NT	NT	NT	NT	NT	NT	NT	NT	NT	NT	NT	NT	NT	NT	NT	NT	NT	NT	NT	NT	NT	NT	NT	NT	NT	NT	NT	NT	NT	NT	NT	NT	NT	NT	NT	NT	NT	27	OC[C@H]1C[C@@]23C[C@H]1CC[C@H]3[C@]1(C(CC2)[C@@](C)(CCC1)C(=O)OC)C	C21H34O3	334.49
548	16α,17-acetonide of ent-16α,17-dihydroxykauran-19-oic acid	NT	NT	NT	NT	NT	NT	NT	NT	NT	NT	NT	NT	NT	NT	NT	NT	NT	NT	NT	NT	NT	NT	NT	NT	NT	NT	NT	NT	NT	NT	NT	NT	NT	NT	NT	NT	NT	NT	NT	NT	NT	NT	NT	NT	27	OC(=O)[C@@H]1C[C@@]23C[C@H]1CC[C@H]3[C@]1(C(CC2)[C@@](C)(CCC1)C(=O)O)C	C20H30O4	334.45
549	16α,17-acetonide of ent-19- methyl-16α,17-dihydroxykauran-19-oic acid	NT	NT	NT	NT	NT	NT	NT	NT	NT	NT	NT	NT	NT	NT	NT	NT	NT	NT	NT	NT	NT	NT	NT	NT	NT	NT	NT	NT	NT	NT	NT	NT	NT	NT	NT	NT	NT	NT	NT	NT	NT	NT	NT	NT	27	OC(=O)[C@]1(C)CCC[C@@]2(C1CC[C@]13[C@H]2CC[C@H](C1)[C@]1(C3)COC(O1)(C)C)C	C23H36O4	376.53
550	Sagittine H	NT	NT	NT	NT	NT	NT	NT	NT	NT	NT	NT	NT	NT	NT	NT	NT	NT	NT	NT	NT	NT	NT	NT	NT	NT	NT	NT	NT	NT	NT	NT	NT	NT	NT	NT	NT	NT	NT	NT	NT	NT	NT	NT	NT	28	COC(=O)[C@]1(C)CCC[C@@]2(C1CC[C@]13[C@H]2CC[C@H](C1)[C@]1(C3)COC(O1)(C)C)C	C24H38O4	390.56
551	Sclareol	NT	NT	NT	NT	NT	NT	NT	NT	NT	NT	NT	NT	NT	NT	NT	NT	NT	NT	NT	NT	NT	NT	NT	NT	NT	NT	NT	NT	NT	NT	NT	NT	NT	NT	NT	NT	NT	NT	NT	NT	NT	NT	NT	NT	28	COC(=O)C[C@@H]1O[C@H]([C@@H]([C@H]1C)OCC(=O)C)OC[C@]1(C)CCC[C@]2([C@@]1(O)CC[C@@]1([C@]2(C)CC[C@](C1)(C)C=C)C)C	C33H54O7	562.78
552	19-β-L-3'-acetoxyarabinofuranosyl- ent-kaur-16-ene-19-oate	NT	NT	NT	NT	NT	NT	NT	NT	NT	NT	NT	NT	NT	NT	NT	NT	NT	NT	NT	NT	NT	NT	NT	NT	NT	NT	NT	NT	NT	NT	NT	NT	NT	NT	NT	NT	NT	NT	NT	NT	NT	NT	NT	NT	28	C=C[C@](CC[C@H]1[C@](C)(O)CC[C@@]2([C@]1(C)CCCC2(C)C)O)(O)C	C20H36O3	324.5
553	5α-hydroxy-ent-rosa-15-en-19-oic acid	NT	NT	NT	NT	NT	NT	NT	NT	NT	NT	NT	NT	NT	NT	NT	NT	NT	NT	NT	NT	NT	NT	NT	NT	NT	NT	NT	NT	NT	NT	NT	NT	NT	NT	NT	NT	NT	NT	NT	NT	NT	NT	NT	NT	28	OC[C@@H]1O[C@H]([C@@H]([C@H]1OC(=O)C)O)OC(=O)[C@]1(C)CCC[C@@]2(C1CC[C@@]13C2CC[C@H](C3)C(=C)C1)C	C27H40O7	476.6
554	Ent-13-epi-manoyl oxide-18-ol	NT	NT	NT	NT	NT	NT	NT	NT	NT	NT	NT	NT	NT	NT	NT	NT	NT	NT	NT	NT	NT	NT	NT	NT	NT	NT	NT	NT	NT	NT	NT	NT	NT	NT	NT	NT	NT	NT	NT	NT	NT	NT	NT	NT	28	C=C[C@@]1(C)CC[C@]2([C@@](C1)(C)CC[C@@]1([C@]2(C)CCC[C@]1(C)C(=O)O)O)C	C22H36O3	348.52
555	Ent-13-epi-manoyl oxide-18-oic acid	NT	NT	NT	NT	NT	NT	NT	NT	NT	NT	NT	NT	NT	NT	NT	NT	NT	NT	NT	NT	NT	NT	NT	NT	NT	NT	NT	NT	NT	NT	NT	NT	NT	NT	NT	NT	NT	NT	NT	NT	NT	NT	NT	NT	28	OCC[C@]1(C)CCC[C@]2(C1CCC1[C@@H]2CC[C@](O1)(C)C=C)C	C20H34O2	306.48
556	Ent-kauranol	NT	NT	NT	NT	NT	NT	NT	NT	NT	NT	NT	NT	NT	NT	NT	NT	NT	NT	NT	NT	NT	NT	NT	NT	NT	NT	NT	NT	NT	NT	NT	NT	NT	NT	NT	NT	NT	NT	NT	NT	NT	NT	NT	NT	28	C=C[C@@]1(C)CC[C@H]2C(O1)CCC1[C@]2(C)CCC[C@@]1(C)CC(=O)O	C20H32O3	320.47
557	19-O-α-L-arabinofuranosyl-ent-rosa-5,15-diene	NT	NT	NT	NT	NT	NT	NT	NT	NT	NT	NT	NT	NT	NT	NT	NT	NT	NT	NT	NT	NT	NT	NT	NT	NT	NT	NT	NT	NT	NT	NT	NT	NT	NT	NT	NT	NT	NT	NT	NT	NT	NT	NT	NT	28	C[C@@]1(O)C[C@@]23C[C@H]1CC[C@H]3[C@]1(C(CC2)C(C)(C)CCC1)C	C20H34O	290.48
558	Lasiodin	NT	NT	NT	NT	NT	NT	NT	NT	NT	NT	NT	NT	NT	NT	NT	NT	NT	NT	NT	NT	NT	NT	NT	NT	NT	NT	NT	NT	NT	NT	NT	NT	NT	NT	NT	NT	NT	NT	NT	NT	NT	NT	NT	NT	30	OC[C@H]1OC([C@H]([C@@H]1O)O)C(=O)[C@@H]([C@H]([C@H](COCC[C@@]1(C)CCC[C@H]2C1CC[C@@H]1[C@]2(C)CC[C@](C1)(C)C=C)O)O)O	C31H52O9	568.74
559	Rabdophyllin H	NT	NT	NT	NT	NT	NT	NT	NT	NT	NT	NT	NT	NT	NT	NT	NT	NT	NT	NT	NT	NT	NT	NT	NT	NT	NT	NT	NT	NT	NT	NT	NT	NT	NT	NT	NT	NT	NT	NT	NT	NT	NT	NT	NT	30	C=C1[C@@H]2CC[C@@H]3[C@](C1=O)([C@@H]2O)[C@]1(O)OC[C@@]23[C@@H](O)CCC([C@H]2[C@@H]1O)(C)C	C20H28O6	364.43
560	Xerophilusins L	NT	NT	NT	NT	NT	NT	NT	NT	NT	NT	NT	NT	NT	NT	NT	NT	NT	NT	NT	NT	NT	NT	NT	NT	NT	NT	NT	NT	NT	NT	NT	NT	NT	NT	NT	NT	NT	NT	NT	NT	NT	NT	NT	NT	29	CC(=O)O[C@H]1CCC([C@@H]2[C@]31CO[C@]([C@H]2O)([C@@]12[C@H]3CC[C@H]([C@H]2O)C(=C)C1=O)O)(C)C	C22H30O7	406.47
561	Xerophilusins M	NT	NT	NT	NT	NT	NT	NT	NT	NT	NT	NT	NT	NT	NT	NT	NT	NT	NT	NT	NT	NT	NT	NT	NT	NT	NT	NT	NT	NT	NT	NT	NT	NT	NT	NT	NT	NT	NT	NT	NT	NT	NT	NT	NT	29	C=C1C2C[C@@H]([C@@H]3[C@]([C@@H]1O)([C@@H]2O)[C@]1(O)OC(=O)[C@@]23CCCC([C@H]2[C@@H]1O)(C)C)O	C20H28O7	380.43
562	Xerophilusins N	NT	NT	NT	NT	NT	NT	NT	NT	NT	NT	NT	NT	NT	NT	NT	NT	NT	NT	NT	NT	NT	NT	NT	NT	NT	NT	NT	NT	NT	NT	NT	NT	NT	NT	NT	NT	NT	NT	NT	NT	NT	NT	NT	NT	29	CC(=O)OC[C@H]1CC2C(=C)[C@H]([C@@]3([C@@H]1[C@@]14CCCC([C@H]4[C@@H]([C@]3(OC1=O)O)O)(C)C)[C@@H]2O)O	C23H32O8	436.5
563	Robdoternin A	NT	NT	NT	NT	NT	NT	NT	NT	NT	NT	NT	NT	NT	NT	NT	NT	NT	NT	NT	NT	NT	NT	NT	NT	NT	NT	NT	NT	NT	NT	NT	NT	NT	NT	NT	NT	NT	NT	NT	NT	NT	NT	NT	NT	29	C=C1C2CC[C@@H]3[C@](C1=O)([C@@H]2O)[C@]1(O)OC(=O)[C@@]23CCCC([C@H]2[C@@H]1O)(C)C	C20H26O6	362.42
564	Ponicidin	NT	NT	NT	NT	NT	NT	NT	NT	NT	NT	NT	NT	NT	NT	NT	NT	NT	NT	NT	NT	0.32	0.09	NT	NT	NT	NT	NT	NT	NT	NT	NT	NT	NT	NT	NT	NT	NT	NT	NT	NT	NT	NT	NT	NT	29	C=C1C2CC[C@@H]3[C@]([C@@H]1O)([C@@H]2O)[C@]1(O)OC(=O)[C@@]23CCCC([C@H]2[C@@H]1O)(C)C	C20H28O6	364.43
565	Dayecrystal A	NT	NT	NT	NT	NT	NT	NT	NT	NT	NT	NT	NT	NT	NT	NT	NT	NT	NT	NT	NT	NT	NT	NT	NT	NT	NT	NT	NT	NT	NT	NT	NT	NT	NT	NT	NT	NT	NT	NT	NT	NT	NT	NT	NT	30	C=C1C2CC[C@@H]3[C@]4(C1=O)C2O[C@@H]1[C@@]23[C@@H](O)CCC([C@H]2[C@@H]([C@@]4(O)O1)O)(C)C	C20H26O6	362.42
566	Dayecrystal B	NT	NT	NT	NT	NT	NT	NT	NT	NT	NT	NT	NT	NT	NT	NT	NT	NT	NT	NT	NT	NT	NT	NT	NT	NT	NT	NT	NT	NT	NT	NT	NT	NT	NT	NT	NT	NT	NT	NT	NT	NT	NT	NT	NT	30	OCC12CCCC([C@H]2CC[C@@]23[C@H]1CC[C@H]([C@H]3O)[C@@](C2)(C)O)(C)C	C20H34O3	322.48
567	Epinodosin	NT	NT	NT	NT	NT	NT	NT	NT	NT	NT	NT	NT	NT	NT	NT	NT	NT	NT	NT	NT	NT	NT	NT	NT	NT	NT	NT	NT	NT	NT	NT	NT	NT	NT	NT	NT	NT	NT	NT	NT	NT	NT	NT	NT	30	COC[C@H]1C2CC[C@@H]3[C@](C1=O)([C@@H]2O)[C@]1(O)OC[C@@]23[C@@H](O)CCC([C@H]2[C@@H]1O)(C)C	C21H32O7	396.47
568	Isodonoiol	NT	NT	NT	NT	NT	NT	NT	NT	NT	NT	NT	NT	NT	NT	NT	NT	NT	NT	NT	NT	NT	NT	NT	NT	NT	NT	NT	NT	NT	NT	NT	NT	NT	NT	NT	NT	NT	NT	NT	NT	NT	NT	NT	NT	30	C=C1[C@@H]2C[C@@H]([C@@H]3[C@](C1=O)(C2)C(=O)O[C@@H]1[C@]23CO[C@H]([C@@H]2C(CC1)(C)C)O)O	C20H26O6	362.42
569	lasiodonin	NT	NT	NT	NT	NT	NT	NT	NT	NT	NT	NT	NT	NT	NT	NT	NT	NT	NT	NT	NT	NT	NT	NT	NT	NT	NT	NT	NT	NT	NT	NT	NT	NT	NT	NT	NT	NT	NT	NT	NT	NT	NT	NT	NT	30	OCC[C@@H]1C(C)(C)CC[C@@H](C21COC(=O)[C@]13[C@H]2[C@@H](O)C[C@H](C1)C(=C)C3=O)OC(=O)C	C23H32O7	420.5
570	Nervosanin B	NT	NT	NT	NT	NT	NT	NT	NT	NT	NT	NT	NT	NT	NT	NT	NT	NT	NT	NT	NT	NT	NT	NT	NT	NT	NT	NT	NT	NT	NT	NT	NT	NT	NT	NT	NT	NT	NT	NT	NT	NT	NT	NT	NT	31	C=C1[C@@H]2C[C@@H]([C@@H]3[C@](C1=O)(C2)[C@]1(O)OC[C@@]23[C@@H](O)CCC([C@H]2[C@@H]1O)(C)C)O	C20H28O6	364.43
		NT- Not Tested
		NA - Not Active
[truncated: 60 more columns]
